# Supplementary material for: Development of a health index for stranded marine tetrapods
Source: PLoS One. 2025 Mar 31;20(3):e0319250. doi: 10.1371/journal.pone.0319250 (PMC11957283; doi:10.1371/journal.pone.0319250)
Supplement: S1 Dataset — Raw HI values. “SIMBA Individual Identifier” refer to the specimen identification at SIMBA database, available at http://simba.petrobras.com.br (CSV) [file pone.0319250.s002.csv]

SIMBA Individual Identifier	Necropsy date	Class	Order	Suborder	Family	Genus	Species	Carcass Code	Body Score - Score	Body Score - weight	Body Score - FINAL	Systemic Conditions macroscopic - score	Systemic Conditions macroscopic - weight	Systemic Conditions macroscopic - FINAL	Cutaneous injuries - score	Cutaneous injuries - weight	Cutaneous injuries - FINAL	Systemic Conditions histopathology - score	Systemic Conditions histopathology - weight	Systemic Conditions histopathology - FINAL	Organized lesions - score	Organized lesions - weight	Organized lesions - FINAL	Parasitosis associated with histopathological alterations - score	Parasitosis associated with histopathological alterations - weight	Parasitosis associated with histopathological alterations - FINAL	Lymphoid depletion - score	Lymphoid depletion - weight	Lymphoid depletion - FINAL	Thyroid alterations - score	Thyroid alterations - weight	Thyroid alterations - FINAL	HI
37261	05/01/2018	Reptilia	Testudines	Cryptodira	Cheloniidae	Chelonia	Chelonia mydas	2	3	2	6	3	3	9	2	1	2	3	3	9	3	3	9	2	1	2	2	2	4	2	2	4	0,196078431
77953	23/01/2018	Reptilia	Testudines	Cryptodira	Cheloniidae	Chelonia	Chelonia mydas	2	2	2	4	3	3	9	2	1	2	3	3	9	3	3	9	3	1	3	2	2	4	2	2	4	0,215686275
76086	01/12/2018	Reptilia	Testudines	Cryptodira	Cheloniidae	Chelonia	Chelonia mydas	2	3	2	6	2	3	6	2	1	2	3	3	9	3	3	9	3	1	3	2	2	4	2	2	4	0,235294118
129735	03/12/2018	Reptilia	Testudines	Cryptodira	Cheloniidae	Chelonia	Chelonia mydas	2	3	2	6	2	3	6	1	1	1	3	3	9	3	3	9	3	1	3	2	2	4	2	2	4	0,254901961
56078	27/07/2018	Reptilia	Testudines	Cryptodira	Cheloniidae	Chelonia	Chelonia mydas	2	3	2	6	2	2	4	2	1	2	3	3	9	3	3	9	2	1	2	2	2	4	2	2	4	0,254901961
24092	25/10/2016	Reptilia	Testudines	Cryptodira	Cheloniidae	Chelonia	Chelonia mydas	3	3	2	6	3	2	6	2	1	2	2	3	6	2	3	6	3	1	3	3	2	6	3	2	6	0,254901961
90485	24/12/2018	Reptilia	Testudines	Cryptodira	Cheloniidae	Chelonia	Chelonia mydas	2	3	2	6	2	3	6	1	1	1	3	3	9	3	3	9	2	1	2	2	2	4	2	2	4	0,274509804
88558	13/12/2018	Reptilia	Testudines	Cryptodira	Cheloniidae	Chelonia	Chelonia mydas	2	3	2	6	2	3	6	1	1	1	3	3	9	3	3	9	2	1	2	2	2	4	0	2	0	0,274509804
93180	19/07/2018	Reptilia	Testudines	Cryptodira	Cheloniidae	Chelonia	Chelonia mydas	2	3	2	6	2	2	4	1	1	1	3	3	9	3	3	9	2	1	2	2	2	4	1	2	2	0,274509804
37282	31/03/2018	Reptilia	Testudines	Cryptodira	Cheloniidae	Chelonia	Chelonia mydas	2	3	2	6	3	3	9	1	1	1	3	3	9	3	3	9	3	1	3	0	2	0	0	2	0	0,274509804
37282	29/01/2018	Reptilia	Testudines	Cryptodira	Cheloniidae	Chelonia	Chelonia mydas	2	3	2	6	2	3	6	1	1	1	3	3	9	3	3	9	2	1	2	2	2	4	2	2	4	0,274509804
38725	21/10/2017	Reptilia	Testudines	Cryptodira	Cheloniidae	Chelonia	Chelonia mydas	2	3	2	6	2	3	6	1	1	1	3	3	9	3	3	9	2	1	2	2	2	4	2	2	4	0,274509804
87601	11/09/2018	Aves	Sphenisciformes		Spheniscidae	Spheniscus	Spheniscus magellanicus	2	3	1	3	2	3	6	0	1	0	3	3	9	3	3	9	1	1	1	3	2	6	3	2	6	0,291666667
48163	05/02/2018	Aves	Charadriiformes		Laridae	Larus	Larus dominicanus	2	1	1	1	3	3	9	0	1	0	3	3	9	3	3	9	0	1	0	3	2	6	2	2	4	0,291666667
70888	20/01/2019	Reptilia	Testudines	Cryptodira	Cheloniidae	Chelonia	Chelonia mydas	2	3	2	6	2	2	4	1	1	1	3	3	9	3	3	9	3	1	3	2	2	4	2	2	4	0,294117647
96672	09/01/2019	Reptilia	Testudines	Cryptodira	Cheloniidae	Chelonia	Chelonia mydas	2	2	2	4	2	3	6	1	1	1	3	3	9	3	3	9	3	1	3	2	2	4	2	2	4	0,294117647
64820	26/12/2018	Reptilia	Testudines	Cryptodira	Cheloniidae	Chelonia	Chelonia mydas	3	2	2	4	2	3	6	2	1	2	3	3	9	3	3	9	2	1	2	2	2	4	0	2	0	0,294117647
49509	28/07/2018	Reptilia	Testudines	Cryptodira	Cheloniidae	Chelonia	Chelonia mydas	2	3	2	6	2	3	6	0	1	0	3	3	9	3	3	9	2	1	2	2	2	4	2	2	4	0,294117647
37254	18/12/2017	Reptilia	Testudines	Cryptodira	Cheloniidae	Chelonia	Chelonia mydas	2	3	2	6	2	3	6	2	1	2	3	3	9	3	3	9	2	1	2	1	2	2	1	2	2	0,294117647
130540	20/04/2019	Aves	Charadriiformes		Laridae	Larus	Larus dominicanus	2	2	1	2	3	3	9	2	1	2	3	2	6	3	2	6	1	1	1	2	2	4	3	2	6	0,3125
34689	26/07/2018	Aves	Charadriiformes		Laridae	Larus	Larus dominicanus	2	2	1	2	2	3	6	1	1	1	3	3	9	3	3	9	2	1	2	2	2	4	1	2	2	0,3125
71438	08/03/2019	Reptilia	Testudines	Cryptodira	Cheloniidae	Chelonia	Chelonia mydas	3	3	2	6	2	3	6	1	1	1	3	3	9	3	3	9	2	1	2	1	2	2	1	2	2	0,31372549
47363	26/12/2018	Reptilia	Testudines	Cryptodira	Cheloniidae	Chelonia	Chelonia mydas	2	3	2	6	2	3	6	1	1	1	3	3	9	3	3	9	2	1	2	1	2	2	1	2	2	0,31372549
90476	27/11/2018	Reptilia	Testudines	Cryptodira	Cheloniidae	Chelonia	Chelonia mydas	2	2	2	4	2	3	6	1	1	1	3	3	9	3	3	9	2	1	2	2	2	4	2	2	4	0,31372549
37391	26/08/2018	Reptilia	Testudines	Cryptodira	Cheloniidae	Chelonia	Chelonia mydas	2	3	2	6	1	2	2	2	1	2	3	3	9	3	3	9	3	1	3	2	2	4	2	2	4	0,31372549
97692	27/07/2018	Reptilia	Testudines	Cryptodira	Cheloniidae	Chelonia	Chelonia mydas	2	3	2	6	2	2	4	1	1	1	3	3	9	3	3	9	2	1	2	2	2	4	0	2	0	0,31372549
47744	05/01/2018	Reptilia	Testudines	Cryptodira	Cheloniidae	Chelonia	Chelonia mydas	2	3	2	6	1	3	3	2	1	2	3	3	9	3	3	9	2	1	2	2	2	4	2	2	4	0,31372549
37315	15/11/2017	Reptilia	Testudines	Cryptodira	Cheloniidae	Chelonia	Chelonia mydas	2	3	2	6	2	3	6	2	1	2	3	3	9	3	3	9	3	1	3	0	2	0	0	2	0	0,31372549
50211	09/11/2017	Reptilia	Testudines	Cryptodira	Cheloniidae	Chelonia	Chelonia mydas	2	3	2	6	2	3	6	2	1	2	3	3	9	3	3	9	3	1	3	0	2	0	2	2	4	0,31372549
56249	24/08/2017	Reptilia	Testudines	Cryptodira	Cheloniidae	Chelonia	Chelonia mydas	2	3	2	6	3	3	9	2	1	2	3	3	9	0	0	0	3	1	3	3	2	6	0	2	0	0,31372549
37145	28/05/2017	Reptilia	Testudines	Cryptodira	Cheloniidae	Chelonia	Chelonia mydas	2	3	2	6	2	3	6	2	1	2	3	3	9	3	3	9	3	1	3	0	2	0	0	2	0	0,31372549
38948	27/05/2017	Reptilia	Testudines	Cryptodira	Cheloniidae	Chelonia	Chelonia mydas	2	3	2	6	2	3	6	2	1	2	3	3	9	3	3	9	3	1	3	0	2	0	3	2	6	0,31372549
130543	22/07/2019	Aves	Sphenisciformes		Spheniscidae	Spheniscus	Spheniscus magellanicus	2	2	1	2	3	3	9	1	1	1	3	3	9	3	3	9	0	1	0	1	2	2	0	2	0	0,333333333
136173	09/02/2019	Reptilia	Testudines	Cryptodira	Cheloniidae	Chelonia	Chelonia mydas	2	3	2	6	3	3	9	2	1	2	3	3	9	0	0	0	2	1	2	3	2	6	3	2	6	0,333333333
94803	26/12/2018	Reptilia	Testudines	Cryptodira	Cheloniidae	Chelonia	Chelonia mydas	2	3	2	6	1	2	2	1	1	1	3	3	9	3	3	9	3	1	3	2	2	4	0	2	0	0,333333333
59806	11/08/2018	Reptilia	Testudines	Cryptodira	Cheloniidae	Chelonia	Chelonia mydas	2	3	2	6	2	3	6	1	1	1	3	3	9	3	3	9	3	1	3	0	2	0	2	2	4	0,333333333
38437	06/08/2018	Reptilia	Testudines	Cryptodira	Cheloniidae	Chelonia	Chelonia mydas	2	3	2	6	1	3	3	1	1	1	3	3	9	3	3	9	2	1	2	2	2	4	2	2	4	0,333333333
38769	23/07/2018	Reptilia	Testudines	Cryptodira	Cheloniidae	Chelonia	Chelonia mydas	2	3	2	6	1	2	2	2	1	2	3	3	9	3	3	9	2	1	2	2	2	4	2	2	4	0,333333333
38763	13/06/2018	Reptilia	Testudines	Cryptodira	Cheloniidae	Chelonia	Chelonia mydas	2	3	2	6	1	2	2	2	1	2	3	3	9	3	3	9	2	1	2	2	2	4	1	2	2	0,333333333
88085	04/05/2018	Reptilia	Testudines	Cryptodira	Cheloniidae	Chelonia	Chelonia mydas	2	3	2	6	2	3	6	2	1	2	3	3	9	3	3	9	2	1	2	0	2	0	0	2	0	0,333333333
63930	23/02/2018	Reptilia	Testudines	Cryptodira	Cheloniidae	Chelonia	Chelonia mydas	2	2	2	4	3	3	9	3	1	3	3	3	9	0	0	0	3	1	3	3	2	6	1	2	2	0,333333333
37271	28/01/2018	Reptilia	Testudines	Cryptodira	Cheloniidae	Chelonia	Chelonia mydas	2	3	2	6	2	3	6	1	1	1	3	3	9	3	3	9	3	1	3	0	2	0	2	2	4	0,333333333
60646	18/12/2017	Mammalia	Cetacea	Odontoceti	Delphinidae	Sotalia	Sotalia guianensis	2	2	1	2	3	3	9	2	1	2	3	3	9	3	3	9	1	1	1	0	2	0	2	2	4	0,333333333
37245	05/12/2017	Reptilia	Testudines	Cryptodira	Cheloniidae	Chelonia	Chelonia mydas	2	3	2	6	2	3	6	1	1	1	3	3	9	3	3	9	3	1	3	0	2	0	2	2	4	0,333333333
60463	03/10/2017	Reptilia	Testudines	Cryptodira	Cheloniidae	Chelonia	Chelonia mydas	2	3	2	6	2	2	4	1	1	1	3	3	9	3	3	9	3	1	3	0	2	0	2	2	4	0,333333333
59366	17/09/2017	Reptilia	Testudines	Cryptodira	Cheloniidae	Chelonia	Chelonia mydas	3	2	2	4	2	3	6	2	1	2	3	3	9	3	3	9	2	1	2	1	2	2	0	2	0	0,333333333
55305	30/07/2017	Reptilia	Testudines	Cryptodira	Cheloniidae	Chelonia	Chelonia mydas	2	2	2	4	2	3	6	2	1	2	3	2	6	3	3	9	2	1	2	1	2	2	0	2	0	0,333333333
171545	08/05/2020	Reptilia	Testudines	Cryptodira	Cheloniidae	Lepidochelys	Lepidochelys olivacea	2	3	2	6	3	2	6	3	1	3	3	3	9	0	0	0	0	1	0	3	2	6	0	2	0	0,352941176
170080	10/12/2019	Reptilia	Testudines	Cryptodira	Cheloniidae	Chelonia	Chelonia mydas	2	2	2	4	3	3	9	2	1	2	3	3	9	0	0	0	3	1	3	3	2	6	1	2	2	0,352941176
144904	12/06/2019	Reptilia	Testudines	Cryptodira	Cheloniidae	Chelonia	Chelonia mydas	2	3	2	6	3	3	9	1	1	1	3	3	9	0	0	0	2	1	2	3	2	6	0	2	0	0,352941176
109358	18/05/2019	Reptilia	Testudines	Cryptodira	Cheloniidae	Chelonia	Chelonia mydas	2	1	2	2	3	3	9	2	1	2	3	3	9	3	3	9	2	1	2	0	2	0	3	2	6	0,352941176
124833	20/12/2018	Reptilia	Testudines	Cryptodira	Cheloniidae	Chelonia	Chelonia mydas	2	2	2	4	2	3	6	1	1	1	3	3	9	3	3	9	2	1	2	1	2	2	0	2	0	0,352941176
46997	26/11/2018	Reptilia	Testudines	Cryptodira	Cheloniidae	Chelonia	Chelonia mydas	2	3	2	6	1	2	2	1	1	1	3	3	9	3	3	9	2	1	2	2	2	4	0	2	0	0,352941176
57684	02/09/2018	Reptilia	Testudines	Cryptodira	Cheloniidae	Chelonia	Chelonia mydas	2	3	2	6	1	2	2	0	1	0	3	3	9	3	3	9	3	1	3	2	2	4	3	2	6	0,352941176
39537	02/08/2018	Reptilia	Testudines	Cryptodira	Cheloniidae	Chelonia	Chelonia mydas	2	3	2	6	3	3	9	2	1	2	3	3	9	0	0	0	3	1	3	2	2	4	2	2	4	0,352941176
54847	17/07/2018	Reptilia	Testudines	Cryptodira	Cheloniidae	Chelonia	Chelonia mydas	2	3	2	6	2	3	6	1	1	1	3	3	9	3	3	9	2	1	2	0	2	0	0	2	0	0,352941176
50247	03/06/2018	Reptilia	Testudines	Cryptodira	Cheloniidae	Chelonia	Chelonia mydas	2	3	2	6	2	3	6	1	1	1	3	3	9	3	3	9	2	1	2	0	2	0	0	2	0	0,352941176
41824	17/05/2018	Reptilia	Testudines	Cryptodira	Cheloniidae	Chelonia	Chelonia mydas	2	3	2	6	2	2	4	1	1	1	3	3	9	3	3	9	2	1	2	1	2	2	2	2	4	0,352941176
49438	12/03/2018	Reptilia	Testudines	Cryptodira	Cheloniidae	Chelonia	Chelonia mydas	3	1	2	2	3	3	9	2	1	2	3	3	9	3	3	9	2	1	2	0	2	0	1	2	2	0,352941176
50231	01/02/2018	Reptilia	Testudines	Cryptodira	Cheloniidae	Chelonia	Chelonia mydas	2	3	2	6	2	3	6	1	1	1	3	3	9	3	3	9	2	1	2	0	2	0	0	2	0	0,352941176
37266	10/01/2018	Reptilia	Testudines	Cryptodira	Cheloniidae	Chelonia	Chelonia mydas	2	3	2	6	3	3	9	0	1	0	3	3	9	2	3	6	3	1	3	0	2	0	3	2	6	0,352941176
47743	05/01/2018	Reptilia	Testudines	Cryptodira	Cheloniidae	Chelonia	Chelonia mydas	2	3	2	6	2	3	6	1	1	1	3	3	9	3	3	9	2	1	2	0	2	0	2	2	4	0,352941176
74601	19/12/2017	Reptilia	Testudines	Cryptodira	Cheloniidae	Chelonia	Chelonia mydas	2	2	2	4	3	3	9	2	1	2	3	3	9	3	3	9	0	1	0	0	2	0	2	2	4	0,352941176
50683	04/07/2017	Reptilia	Testudines	Cryptodira	Cheloniidae	Chelonia	Chelonia mydas	2	3	2	6	2	3	6	1	1	1	3	3	9	3	3	9	2	1	2	0	2	0	2	2	4	0,352941176
48484	06/06/2017	Reptilia	Testudines	Cryptodira	Cheloniidae	Chelonia	Chelonia mydas	2	3	2	6	2	2	4	2	1	2	3	3	9	3	3	9	3	1	3	0	2	0	2	2	4	0,352941176
153490	14/11/2019	Aves	Charadriiformes		Laridae	Larus	Larus dominicanus	2	1	1	1	3	3	9	3	1	3	3	3	9	1	3	3	2	1	2	2	2	4	2	2	4	0,354166667
67690	27/07/2018	Aves	Sphenisciformes		Spheniscidae	Spheniscus	Spheniscus magellanicus	2	3	1	3	3	3	9	1	1	1	3	3	9	3	3	9	0	1	0	0	2	0	2	2	4	0,354166667
31936	24/06/2017	Aves	Procellariiformes		Procellariidae	Procellaria	Procellaria aequinoctialis	2	3	1	3	3	3	9	2	1	2	3	3	9	0	0	0	2	1	2	3	2	6	0	2	0	0,354166667
179078	14/03/2020	Reptilia	Testudines	Cryptodira	Cheloniidae	Chelonia	Chelonia mydas	3	2	2	4	3	3	9	1	1	1	3	3	9	0	0	0	3	1	3	3	2	6	3	2	6	0,37254902
137163	27/07/2019	Reptilia	Testudines	Cryptodira	Cheloniidae	Chelonia	Chelonia mydas	2	2	2	4	3	3	9	1	1	1	3	3	9	1	1	1	2	1	2	3	2	6	0	2	0	0,37254902
37657	26/06/2019	Reptilia	Testudines	Cryptodira	Cheloniidae	Chelonia	Chelonia mydas	2	3	2	6	3	3	9	0	1	0	3	3	9	0	0	0	2	1	2	3	2	6	1	2	2	0,37254902
137155	22/06/2019	Reptilia	Testudines	Cryptodira	Cheloniidae	Chelonia	Chelonia mydas	2	3	2	6	3	3	9	1	1	1	3	3	9	0	0	0	3	1	3	2	2	4	1	2	2	0,37254902
108865	10/09/2018	Reptilia	Testudines	Cryptodira	Cheloniidae	Chelonia	Chelonia mydas	2	3	2	6	3	3	9	2	1	2	3	3	9	0	0	0	2	1	2	2	2	4	1	2	2	0,37254902
101838	13/08/2018	Reptilia	Testudines	Cryptodira	Cheloniidae	Chelonia	Chelonia mydas	2	2	2	4	3	3	9	1	1	1	3	3	9	0	0	0	3	1	3	3	2	6	1	2	2	0,37254902
47597	18/01/2018	Reptilia	Testudines	Cryptodira	Cheloniidae	Chelonia	Chelonia mydas	2	3	2	6	3	3	9	0	1	0	3	3	9	0	0	0	2	1	2	3	2	6	3	2	6	0,37254902
39894	06/01/2018	Reptilia	Testudines	Cryptodira	Cheloniidae	Chelonia	Chelonia mydas	2	3	2	6	2	3	6	2	1	2	3	3	9	2	2	4	1	1	1	2	2	4	0	2	0	0,37254902
30119	21/12/2017	Reptilia	Testudines	Cryptodira	Cheloniidae	Chelonia	Chelonia mydas	2	2	2	4	3	3	9	3	1	3	2	3	6	3	3	9	1	1	1	0	2	0	2	2	4	0,37254902
39843	20/10/2017	Reptilia	Testudines	Cryptodira	Cheloniidae	Chelonia	Chelonia mydas	2	3	2	6	2	3	6	1	1	1	3	3	9	3	3	9	1	1	1	0	2	0	1	2	2	0,37254902
58568	10/09/2017	Reptilia	Testudines	Cryptodira	Cheloniidae	Chelonia	Chelonia mydas	2	3	2	6	2	3	6	1	1	1	3	3	9	3	3	9	1	1	1	0	2	0	0	2	0	0,37254902
57761	04/09/2017	Reptilia	Testudines	Cryptodira	Cheloniidae	Chelonia	Chelonia mydas	2	2	2	4	2	3	6	1	1	1	3	3	9	3	3	9	3	1	3	0	2	0	3	2	6	0,37254902
41768	25/08/2017	Reptilia	Testudines	Cryptodira	Cheloniidae	Chelonia	Chelonia mydas	2	2	2	4	3	3	9	1	1	1	3	3	9	0	0	0	3	1	3	3	2	6	1	2	2	0,37254902
19023	14/09/2016	Reptilia	Testudines	Cryptodira	Cheloniidae	Chelonia	Chelonia mydas	2	2	2	4	3	3	9	2	1	2	3	3	9	1	1	1	3	1	3	2	2	4	0	2	0	0,37254902
381	10/05/2016	Reptilia	Testudines	Cryptodira	Cheloniidae	Chelonia	Chelonia mydas	3	3	2	6	2	3	6	0	1	0	3	3	9	3	3	9	2	1	2	0	2	0	0	2	0	0,37254902
113546	19/05/2019	Aves	Charadriiformes		Laridae	Larus		2	1	1	1	3	3	9	0	1	0	3	3	9	3	3	9	0	1	0	1	2	2	1	2	2	0,375
38200	02/01/2018	Mammalia	Cetacea	Odontoceti	Delphinidae	Sotalia	Sotalia guianensis	2	2	1	2	2	2	4	2	1	2	3	3	9	1	2	2	3	1	3	3	2	6	3	2	6	0,375
130969	13/08/2019	Reptilia	Testudines	Cryptodira	Cheloniidae	Chelonia	Chelonia mydas	2	3	2	6	2	3	6	1	1	1	3	3	9	0	0	0	3	1	3	3	2	6	0	2	0	0,392156863
38888	11/08/2019	Reptilia	Testudines	Cryptodira	Cheloniidae	Chelonia	Chelonia mydas	2	2	2	4	3	3	9	1	1	1	3	3	9	0	0	0	2	1	2	3	2	6	1	2	2	0,392156863
144799	03/08/2019	Reptilia	Testudines	Cryptodira	Cheloniidae	Chelonia	Chelonia mydas	2	2	2	4	3	3	9	2	1	2	3	3	9	0	0	0	3	1	3	2	2	4	1	2	2	0,392156863
137156	30/07/2019	Reptilia	Testudines	Cryptodira	Cheloniidae	Chelonia	Chelonia mydas	2	3	2	6	3	3	9	2	1	2	2	3	6	0	0	0	2	1	2	3	2	6	0	2	0	0,392156863
103525	10/07/2019	Reptilia	Testudines	Cryptodira	Cheloniidae	Chelonia	Chelonia mydas	2	3	2	6	1	2	2	2	1	2	3	3	9	3	3	9	3	1	3	0	2	0	0	2	0	0,392156863
72258	08/07/2019	Reptilia	Testudines	Cryptodira	Cheloniidae	Chelonia	Chelonia mydas	2	3	2	6	1	2	2	2	1	2	3	3	9	3	3	9	3	1	3	0	2	0	0	2	0	0,392156863
109353	09/05/2019	Reptilia	Testudines	Cryptodira	Cheloniidae	Chelonia	Chelonia mydas	2	3	2	6	2	3	6	2	1	2	2	3	6	2	3	6	1	1	1	2	2	4	0	2	0	0,392156863
34821	16/04/2019	Reptilia	Testudines	Cryptodira	Cheloniidae	Chelonia	Chelonia mydas	3	1	2	2	3	3	9	2	1	2	3	3	9	1	1	1	2	1	2	3	2	6	1	2	2	0,392156863
137047	07/03/2019	Reptilia	Testudines	Cryptodira	Cheloniidae	Chelonia	Chelonia mydas	3	3	2	6	3	3	9	1	1	1	3	3	9	0	0	0	2	1	2	2	2	4	1	2	2	0,392156863
90128	18/11/2018	Reptilia	Testudines	Cryptodira	Cheloniidae	Chelonia	Chelonia mydas	2	3	2	6	1	2	2	2	1	2	3	3	9	3	3	9	3	1	3	0	2	0	2	2	4	0,392156863
109183	04/09/2018	Reptilia	Testudines	Cryptodira	Cheloniidae	Chelonia	Chelonia mydas	2	3	2	6	3	3	9	1	1	1	3	3	9	0	0	0	2	1	2	2	2	4	0	2	0	0,392156863
88802	07/08/2018	Reptilia	Testudines	Cryptodira	Cheloniidae	Chelonia	Chelonia mydas	2	3	2	6	2	3	6	1	1	1	3	3	9	1	1	1	2	1	2	3	2	6	3	2	6	0,392156863
38429	27/07/2018	Reptilia	Testudines	Cryptodira	Cheloniidae	Chelonia	Chelonia mydas	2	3	2	6	1	2	2	1	1	1	3	3	9	3	3	9	2	1	2	1	2	2	0	2	0	0,392156863
89607	06/06/2018	Reptilia	Testudines	Cryptodira	Cheloniidae	Chelonia	Chelonia mydas	2	3	2	6	2	2	4	1	1	1	3	3	9	3	3	9	2	1	2	0	2	0	0	2	0	0,392156863
47905	27/05/2018	Reptilia	Testudines	Cryptodira	Cheloniidae	Chelonia	Chelonia mydas	3	3	2	6	2	2	4	2	1	2	3	3	9	2	3	6	2	1	2	1	2	2	2	2	4	0,392156863
47753	04/05/2018	Reptilia	Testudines	Cryptodira	Cheloniidae	Chelonia	Chelonia mydas	2	3	2	6	3	3	9	2	1	2	3	3	9	1	2	2	3	1	3	0	2	0	0	2	0	0,392156863
64505	13/04/2018	Reptilia	Testudines	Cryptodira	Cheloniidae	Chelonia	Chelonia mydas	2	3	2	6	2	3	6	1	1	1	3	3	9	0	0	0	3	1	3	3	2	6	2	2	4	0,392156863
76090	22/01/2018	Reptilia	Testudines	Cryptodira	Cheloniidae	Chelonia	Chelonia mydas	2	2	2	4	3	3	9	1	1	1	3	3	9	0	0	0	2	1	2	3	2	6	2	2	4	0,392156863
76738	06/01/2018	Reptilia	Testudines	Cryptodira	Cheloniidae	Chelonia	Chelonia mydas	2	3	2	6	3	3	9	1	1	1	3	3	9	1	3	3	3	1	3	0	2	0	2	2	4	0,392156863
37223	18/11/2017	Reptilia	Testudines	Cryptodira	Cheloniidae	Chelonia	Chelonia mydas	2	3	2	6	2	2	4	1	1	1	3	3	9	3	3	9	2	1	2	0	2	0	2	2	4	0,392156863
37305	21/10/2017	Reptilia	Testudines	Cryptodira	Cheloniidae	Chelonia	Chelonia mydas	2	3	2	6	1	3	3	1	1	1	3	3	9	3	3	9	3	1	3	0	2	0	0	2	0	0,392156863
57248	29/08/2017	Reptilia	Testudines	Cryptodira	Cheloniidae	Chelonia	Chelonia mydas	2	3	2	6	2	3	6	1	1	1	3	3	9	0	0	0	3	1	3	3	2	6	1	2	2	0,392156863
35994	19/08/2017	Reptilia	Testudines	Cryptodira	Cheloniidae	Chelonia	Chelonia mydas	2	3	2	6	3	3	9	1	1	1	3	3	9	1	3	3	3	1	3	0	2	0	2	2	4	0,392156863
42636	03/08/2017	Reptilia	Testudines	Cryptodira	Cheloniidae	Chelonia	Chelonia mydas	2	3	2	6	3	3	9	2	1	2	2	3	6	0	0	0	2	1	2	3	2	6	2	2	4	0,392156863
32871	07/07/2017	Reptilia	Testudines	Cryptodira	Cheloniidae	Chelonia	Chelonia mydas	2	2	2	4	3	3	9	2	1	2	3	3	9	0	0	0	3	1	3	2	2	4	1	2	2	0,392156863
49152	20/06/2017	Reptilia	Testudines	Cryptodira	Cheloniidae	Chelonia	Chelonia mydas	2	3	2	6	2	3	6	2	1	2	3	3	9	3	2	6	2	1	2	0	2	0	0	2	0	0,392156863
37149	07/06/2017	Reptilia	Testudines	Cryptodira	Cheloniidae	Chelonia	Chelonia mydas	2	1	2	2	2	3	6	2	1	2	3	3	9	3	3	9	3	1	3	0	2	0	2	2	4	0,392156863
37284	06/02/2017	Reptilia	Testudines	Cryptodira	Cheloniidae	Chelonia	Chelonia mydas	2	3	2	6	3	3	9	2	1	2	3	3	9	1	2	2	1	1	1	1	2	2	0	2	0	0,392156863
36116	10/01/2017	Reptilia	Testudines	Cryptodira	Cheloniidae	Chelonia	Chelonia mydas	2	3	2	6	3	3	9	1	1	1	3	3	9	1	1	1	3	1	3	1	2	2	2	2	4	0,392156863
16921	05/08/2016	Reptilia	Testudines	Cryptodira	Cheloniidae	Chelonia	Chelonia mydas	3	1	2	2	2	3	6	2	1	2	3	3	9	3	3	9	3	1	3	0	2	0	0	2	0	0,392156863
15908	27/07/2016	Reptilia	Testudines	Cryptodira	Cheloniidae	Chelonia	Chelonia mydas	2	3	2	6	3	3	9	2	1	2	3	3	9	1	2	2	3	1	3	0	2	0	0	2	0	0,392156863
1489	04/02/2016	Reptilia	Testudines	Cryptodira	Cheloniidae	Chelonia	Chelonia mydas	3	1	2	2	3	3	9	0	1	0	3	3	9	3	3	9	2	1	2	0	2	0	2	2	4	0,392156863
177951	05/01/2020	Aves	Procellariiformes		Procellariidae	Puffinus	Puffinus gravis	2	3	1	3	3	3	9	1	1	1	3	3	9	0	0	0	3	1	3	2	2	4	0	2	0	0,395833333
153485	14/11/2019	Aves	Charadriiformes		Laridae	Larus	Larus dominicanus	2	1	1	1	3	3	9	3	1	3	3	3	9	1	3	3	0	1	0	2	2	4	2	2	4	0,395833333
140626	23/07/2019	Aves	Charadriiformes		Laridae	Larus	Larus dominicanus	2	3	1	3	3	3	9	2	1	2	3	3	9	0	0	0	0	1	0	3	2	6	2	2	4	0,395833333
135362	08/02/2019	Aves	Charadriiformes		Laridae	Larus	Larus dominicanus	2	3	1	3	3	3	9	1	1	1	3	3	9	1	1	1	0	1	0	3	2	6	1	2	2	0,395833333
95632	20/07/2018	Aves	Sphenisciformes		Spheniscidae	Spheniscus	Spheniscus magellanicus	2	3	1	3	3	3	9	1	1	1	2	3	6	2	3	6	0	1	0	2	2	4	0	2	0	0,395833333
48293	04/10/2017	Mammalia	Cetacea	Odontoceti	Delphinidae	Sotalia	Sotalia guianensis	2	2	1	2	3	3	9	2	1	2	3	3	9	0	0	0	3	1	3	2	2	4	2	2	4	0,395833333
171139	05/12/2019	Reptilia	Testudines	Cryptodira	Cheloniidae	Chelonia	Chelonia mydas	2	2	2	4	2	3	6	2	1	2	3	3	9	0	0	0	3	1	3	3	2	6	1	2	2	0,411764706
33933	02/02/2019	Reptilia	Testudines	Cryptodira	Cheloniidae	Chelonia	Chelonia mydas	2	3	2	6	2	3	6	1	1	1	3	3	9	0	0	0	2	1	2	3	2	6	1	2	2	0,411764706
59826	06/01/2019	Reptilia	Testudines	Cryptodira	Cheloniidae	Chelonia	Chelonia mydas	2	3	2	6	3	3	9	2	1	2	3	3	9	1	3	3	1	1	1	0	2	0	1	2	2	0,411764706
129988	15/12/2018	Reptilia	Testudines	Cryptodira	Cheloniidae	Chelonia	Chelonia mydas	2	3	2	6	3	3	9	1	1	1	3	3	9	1	3	3	2	1	2	0	2	0	2	2	4	0,411764706
46995	14/11/2018	Reptilia	Testudines	Cryptodira	Cheloniidae	Chelonia	Chelonia mydas	2	3	2	6	1	2	2	2	1	2	3	3	9	3	3	9	2	1	2	0	2	0	1	2	2	0,411764706
49517	09/08/2018	Reptilia	Testudines	Cryptodira	Cheloniidae	Chelonia	Chelonia mydas	3	3	2	6	1	2	2	2	1	2	3	3	9	3	3	9	2	1	2	0	2	0	2	2	4	0,411764706
95219	14/07/2018	Reptilia	Testudines	Cryptodira	Cheloniidae	Chelonia	Chelonia mydas	2	3	2	6	1	2	2	2	1	2	3	3	9	3	3	9	2	1	2	0	2	0	2	2	4	0,411764706
93656	03/07/2018	Reptilia	Testudines	Cryptodira	Cheloniidae	Chelonia	Chelonia mydas	2	3	2	6	3	3	9	1	1	1	3	3	9	1	3	3	2	1	2	0	2	0	2	2	4	0,411764706
93745	03/07/2018	Reptilia	Testudines	Cryptodira	Cheloniidae	Chelonia	Chelonia mydas	2	3	2	6	3	3	9	1	1	1	3	3	9	1	3	3	2	1	2	0	2	0	0	2	0	0,411764706
87730	16/05/2018	Reptilia	Testudines	Cryptodira	Cheloniidae	Chelonia	Chelonia mydas	2	2	2	4	1	2	2	0	1	0	3	3	9	3	3	9	2	1	2	2	2	4	0	2	0	0,411764706
41821	24/04/2018	Reptilia	Testudines	Cryptodira	Cheloniidae	Chelonia	Chelonia mydas	2	3	2	6	3	3	9	1	1	1	3	3	9	1	2	2	3	1	3	0	2	0	0	2	0	0,411764706
55171	04/04/2018	Reptilia	Testudines	Cryptodira	Cheloniidae	Chelonia	Chelonia mydas	2	3	2	6	3	3	9	3	1	3	3	3	9	0	0	0	3	1	3	0	2	0	3	2	6	0,411764706
84787	23/03/2018	Reptilia	Testudines	Cryptodira	Cheloniidae	Chelonia	Chelonia mydas	2	3	2	6	2	2	4	1	1	1	3	3	9	3	3	9	1	1	1	0	2	0	0	2	0	0,411764706
37251	13/12/2017	Reptilia	Testudines	Cryptodira	Cheloniidae	Chelonia	Chelonia mydas	2	3	2	6	3	3	9	1	1	1	3	3	9	1	2	2	3	1	3	0	2	0	2	2	4	0,411764706
42469	01/12/2017	Reptilia	Testudines	Cryptodira	Cheloniidae	Chelonia	Chelonia mydas	2	1	2	2	2	3	6	2	1	2	3	3	9	3	3	9	2	1	2	0	2	0	2	2	4	0,411764706
47715	27/09/2017	Reptilia	Testudines	Cryptodira	Cheloniidae	Chelonia	Chelonia mydas	2	3	2	6	2	3	6	2	1	2	3	3	9	2	3	6	1	1	1	0	2	0	1	2	2	0,411764706
57288	19/09/2017	Reptilia	Testudines	Cryptodira	Cheloniidae	Chelonia	Chelonia mydas	2	3	2	6	3	3	9	3	1	3	3	3	9	0	0	0	3	1	3	0	2	0	2	2	4	0,411764706
37173	29/08/2017	Reptilia	Testudines	Cryptodira	Cheloniidae	Chelonia	Chelonia mydas	3	3	2	6	2	2	4	0	1	0	3	3	9	2	3	6	3	1	3	0	2	0	0	2	0	0,411764706
47699	22/08/2017	Reptilia	Testudines	Cryptodira	Cheloniidae	Chelonia	Chelonia mydas	2	3	2	6	2	2	4	2	1	2	3	3	9	0	0	0	3	1	3	3	2	6	3	2	6	0,411764706
32824	08/06/2017	Reptilia	Testudines	Cryptodira	Cheloniidae	Chelonia	Chelonia mydas	2	2	2	4	3	3	9	2	1	2	3	3	9	0	0	0	2	1	2	2	2	4	3	2	6	0,411764706
14802	14/10/2016	Reptilia	Testudines	Cryptodira	Cheloniidae	Chelonia	Chelonia mydas	2	3	2	6	3	3	9	2	1	2	2	2	4	0	0	0	3	1	3	2	2	4	0	2	0	0,411764706
213955	04/08/2020	Aves	Charadriiformes		Laridae	Larus	Larus dominicanus	2	3	1	3	3	3	9	3	1	3	3	3	9	0	0	0	0	1	0	2	2	4	3	2	6	0,416666667
190831	04/02/2020	Aves	Suliformes		Sulidae	Sula	Sula leucogaster	2	1	1	1	3	3	9	2	1	2	3	3	9	0	0	0	3	1	3	2	2	4	0	2	0	0,416666667
169228	08/01/2020	Aves	Charadriiformes		Laridae	Larus	Larus dominicanus	2	2	1	2	3	3	9	1	1	1	3	3	9	1	1	1	0	1	0	3	2	6	1	2	2	0,416666667		2
157851	05/09/2019	Aves	Procellariiformes		Procellariidae	Macronectes	Macronectes giganteus	2	3	1	3	3	3	9	0	1	0	3	3	9	0	0	0	1	1	1	3	2	6	2	2	4	0,416666667
154355	02/09/2019	Mammalia	Carnivora	Caniformia	Otariidae	Arctocephalus	Arctocephalus australis	2	2	1	2	3	3	9	1	1	1	2	3	6	1	1	1	3	1	3	3	2	6	3	2	6	0,416666667
198428	27/05/2020	Reptilia	Testudines	Cryptodira	Cheloniidae	Chelonia	Chelonia mydas	2	3	2	6	3	3	9	2	1	2	3	3	9	0	0	0	3	1	3	0	2	0	0	2	0	0,431372549
184393	27/12/2019	Reptilia	Testudines	Cryptodira	Cheloniidae	Chelonia	Chelonia mydas	3	3	2	6	2	2	4	2	1	2	3	3	9	1	1	1	3	1	3	2	2	4	3	2	6	0,431372549
148227	29/07/2019	Reptilia	Testudines	Cryptodira	Cheloniidae	Chelonia	Chelonia mydas	2	2	2	4	3	3	9	0	1	0	3	3	9	0	0	0	3	1	3	2	2	4	0	2	0	0,431372549
148880	25/07/2019	Reptilia	Testudines	Cryptodira	Cheloniidae	Chelonia	Chelonia mydas	2	3	2	6	3	3	9	1	1	1	3	3	9	0	0	0	2	1	2	1	2	2	1	2	2	0,431372549
127742	23/07/2019	Reptilia	Testudines	Cryptodira	Cheloniidae	Chelonia	Chelonia mydas	2	3	2	6	2	3	6	3	1	3	3	3	9	1	2	2	3	1	3	0	2	0	1	2	2	0,431372549
85728	03/07/2019	Reptilia	Testudines	Cryptodira	Cheloniidae	Chelonia	Chelonia mydas	2	2	2	4	3	3	9	0	1	0	3	3	9	0	0	0	3	1	3	2	2	4	1	2	2	0,431372549
38306	21/05/2019	Reptilia	Testudines	Cryptodira	Cheloniidae	Chelonia	Chelonia mydas	2	3	2	6	3	3	9	1	1	1	2	3	6	1	1	1	0	1	0	3	2	6	0	2	0	0,431372549
140663	08/04/2019	Reptilia	Testudines	Cryptodira	Cheloniidae	Chelonia	Chelonia mydas	2	2	2	4	3	3	9	2	1	2	3	3	9	0	0	0	1	1	1	2	2	4	0	2	0	0,431372549
128786	02/04/2019	Reptilia	Testudines	Cryptodira	Cheloniidae	Chelonia	Chelonia mydas	2	3	2	6	2	3	6	1	1	1	3	3	9	0	0	0	1	1	1	3	2	6	1	2	2	0,431372549
64245	16/12/2018	Reptilia	Testudines	Cryptodira	Cheloniidae	Chelonia	Chelonia mydas	3	1	2	2	1	2	2	1	1	1	3	3	9	3	3	9	2	1	2	2	2	4	2	2	4	0,431372549
128092	20/11/2018	Reptilia	Testudines	Cryptodira	Cheloniidae	Chelonia	Chelonia mydas	2	3	2	6	3	3	9	2	1	2	2	3	6	1	3	3	3	1	3	0	2	0	1	2	2	0,431372549
120024	17/11/2018	Reptilia	Testudines	Cryptodira	Cheloniidae	Chelonia	Chelonia mydas	2	3	2	6	3	3	9	2	1	2	3	3	9	0	0	0	3	1	3	0	2	0	2	2	4	0,431372549
87528	30/07/2018	Reptilia	Testudines	Cryptodira	Cheloniidae	Chelonia	Chelonia mydas	2	3	2	6	3	3	9	2	1	2	3	3	9	0	0	0	3	1	3	0	2	0	3	2	6	0,431372549
96411	21/07/2018	Reptilia	Testudines	Cryptodira	Cheloniidae	Chelonia	Chelonia mydas	2	3	2	6	3	3	9	2	1	2	3	3	9	0	0	0	3	1	3	0	2	0	2	2	4	0,431372549
89656	19/07/2018	Reptilia	Testudines	Cryptodira	Cheloniidae	Chelonia	Chelonia mydas	3	3	2	6	1	3	3	0	1	0	3	3	9	3	3	9	2	1	2	0	2	0	2	2	4	0,431372549
48722	02/06/2018	Reptilia	Testudines	Cryptodira	Cheloniidae	Chelonia	Chelonia mydas	3	3	2	6	1	2	2	0	1	0	3	3	9	3	3	9	1	1	1	1	2	2	1	2	2	0,431372549
45969	01/06/2018	Reptilia	Testudines	Cryptodira	Cheloniidae	Chelonia	Chelonia mydas	2	3	2	6	1	2	2	1	1	1	3	3	9	3	3	9	2	1	2	0	2	0	2	2	4	0,431372549
50135	09/05/2018	Reptilia	Testudines	Cryptodira	Cheloniidae	Chelonia	Chelonia mydas	2	3	2	6	2	2	4	1	1	1	3	3	9	1	1	1	0	1	0	3	2	6	1	2	2	0,431372549
42489	15/04/2018	Reptilia	Testudines	Cryptodira	Cheloniidae	Chelonia	Chelonia mydas	2	3	2	6	3	3	9	2	1	2	3	3	9	1	2	2	1	1	1	0	2	0	0	2	0	0,431372549
84198	13/04/2018	Reptilia	Testudines	Cryptodira	Cheloniidae	Chelonia	Chelonia mydas	2	3	2	6	3	3	9	2	1	2	3	3	9	0	0	0	3	1	3	0	2	0	3	2	6	0,431372549
84413	06/04/2018	Reptilia	Testudines	Cryptodira	Cheloniidae	Chelonia	Chelonia mydas	2	3	2	6	3	3	9	2	1	2	3	3	9	0	0	0	3	1	3	0	2	0	1	2	2	0,431372549
32486	26/03/2018	Reptilia	Testudines	Cryptodira	Cheloniidae	Chelonia	Chelonia mydas	2	2	2	4	3	3	9	0	1	0	3	3	9	0	0	0	3	1	3	2	2	4	3	2	6	0,431372549
72142	25/01/2018	Reptilia	Testudines	Cryptodira	Cheloniidae	Chelonia	Chelonia mydas	2	2	2	4	3	3	9	3	1	3	3	2	6	0	0	0	2	1	2	1	2	2	2	2	4	0,431372549
76771	09/01/2018	Reptilia	Testudines	Cryptodira	Cheloniidae	Chelonia	Chelonia mydas	2	3	2	6	2	3	6	2	1	2	3	3	9	1	3	3	3	1	3	0	2	0	0	2	0	0,431372549
57706	06/01/2018	Reptilia	Testudines	Cryptodira	Cheloniidae	Chelonia	Chelonia mydas	2	3	2	6	3	3	9	2	1	2	2	3	6	0	0	0	0	1	0	3	2	6	1	2	2	0,431372549
41843	12/12/2017	Reptilia	Testudines	Cryptodira	Cheloniidae	Chelonia	Chelonia mydas	3	3	2	6	3	3	9	2	1	2	3	3	9	0	0	0	3	1	3	0	2	0	0	2	0	0,431372549
61055	12/10/2017	Reptilia	Testudines	Cryptodira	Cheloniidae	Chelonia	Chelonia mydas	2	3	2	6	3	3	9	2	1	2	3	3	9	0	0	0	3	1	3	0	2	0	2	2	4	0,431372549
58599	09/09/2017	Reptilia	Testudines	Cryptodira	Cheloniidae	Chelonia	Chelonia mydas	2	3	2	6	2	3	6	1	1	1	3	2	6	3	2	6	1	1	1	0	2	0	0	2	0	0,431372549
56948	21/08/2017	Reptilia	Testudines	Cryptodira	Cheloniidae	Chelonia	Chelonia mydas	2	3	2	6	2	3	6	2	1	2	3	3	9	1	3	3	3	1	3	0	2	0	0	2	0	0,431372549
44463	13/08/2017	Reptilia	Testudines	Cryptodira	Cheloniidae	Chelonia	Chelonia mydas	3	3	2	6	1	2	2	2	1	2	3	3	9	3	3	9	1	1	1	0	2	0	1	2	2	0,431372549
54263	02/08/2017	Reptilia	Testudines	Cryptodira	Cheloniidae	Chelonia	Chelonia mydas	2	3	2	6	2	3	6	2	1	2	3	3	9	0	0	0	2	1	2	2	2	4	2	2	4	0,431372549
38267	26/07/2017	Reptilia	Testudines	Cryptodira	Cheloniidae	Chelonia	Chelonia mydas	2	3	2	6	2	3	6	2	1	2	2	3	6	0	0	0	3	1	3	3	2	6	1	2	2	0,431372549
48841	16/06/2017	Reptilia	Testudines	Cryptodira	Cheloniidae	Caretta	Caretta caretta	2	3	2	6	3	3	9	3	1	3	3	3	9	0	0	0	2	1	2	0	2	0	2	2	4	0,431372549
45418	31/05/2017	Reptilia	Testudines	Cryptodira	Cheloniidae	Chelonia	Chelonia mydas	2	3	2	6	3	3	9	3	1	3	3	3	9	0	0	0	2	1	2	0	2	0	2	2	4	0,431372549
48033	26/05/2017	Reptilia	Testudines	Cryptodira	Cheloniidae	Chelonia	Chelonia mydas	2	3	2	6	3	3	9	1	1	1	2	3	6	2	3	6	1	1	1	0	2	0	1	2	2	0,431372549
46223	25/04/2017	Reptilia	Testudines	Cryptodira	Cheloniidae	Chelonia	Chelonia mydas	2	3	2	6	3	3	9	3	1	3	3	3	9	0	0	0	2	1	2	0	2	0	1	2	2	0,431372549
46457	20/04/2017	Reptilia	Testudines	Cryptodira	Cheloniidae	Chelonia	Chelonia mydas	2	3	2	6	2	3	6	2	1	2	2	3	6	2	3	6	3	1	3	0	2	0	2	2	4	0,431372549
43346	15/02/2017	Reptilia	Testudines	Cryptodira	Cheloniidae	Chelonia	Chelonia mydas	2	3	2	6	2	3	6	2	1	2	2	3	6	0	0	0	3	1	3	3	2	6	0	2	0	0,431372549
40510	16/01/2017	Reptilia	Testudines	Cryptodira	Cheloniidae	Chelonia	Chelonia mydas	2	2	2	4	3	3	9	3	1	3	3	3	9	1	1	1	3	1	3	0	2	0	0	2	0	0,431372549
30445	21/12/2016	Reptilia	Testudines	Cryptodira	Cheloniidae	Chelonia	Chelonia mydas	2	2	2	4	2	2	4	2	1	2	3	3	9	0	0	0	2	1	2	3	2	6	0	2	0	0,431372549
21163	04/10/2016	Reptilia	Testudines	Cryptodira	Cheloniidae	Chelonia	Chelonia mydas	2	3	2	6	2	3	6	2	1	2	3	3	9	0	0	0	0	1	0	3	2	6	0	2	0	0,431372549
17425	18/08/2016	Reptilia	Testudines	Cryptodira	Cheloniidae	Chelonia	Chelonia mydas	2	3	2	6	2	2	4	1	1	1	3	3	9	0	0	0	3	1	3	3	2	6	0	2	0	0,431372549
173	06/03/2016	Reptilia	Testudines	Cryptodira	Cheloniidae	Chelonia	Chelonia mydas	2	3	2	6	3	2	6	3	1	3	2	3	6	1	2	2	3	1	3	0	2	0	0	2	0	0,431372549
159128	17/09/2020	Aves	Suliformes		Sulidae	Sula	Sula leucogaster	2	3	1	3	2	2	4	2	1	2	3	3	9	0	0	0	3	1	3	2	2	4	0	2	0	0,4375
166464	15/09/2020	Aves	Procellariiformes		Procellariidae	Puffinus	Puffinus puffinus	2	3	1	3	3	3	9	0	1	0	2	2	4	0	0	0	3	1	3	3	2	6	0	2	0	0,4375
222354	29/07/2020	Mammalia	Carnivora	Caniformia	Otariidae	Arctocephalus		2	2	1	2	3	3	9	1	1	1	3	3	9	1	3	3	3	1	3	0	2	0	0	2	0	0,4375
159072	24/03/2020	Mammalia	Cetacea	Odontoceti	Delphinidae	Sotalia	Sotalia guianensis	3	1	1	1	3	3	9	1	1	1	3	3	9	0	0	0	1	1	1	3	2	6	3	2	6	0,4375
166389	10/01/2020	Aves	Charadriiformes		Laridae	Larus	Larus dominicanus	2	2	1	2	3	3	9	1	1	1	3	3	9	0	0	0	0	1	0	3	2	6	0	2	0	0,4375
186681	05/01/2020	Aves	Suliformes		Phalacrocoracidae	Phalacrocorax	Phalacrocorax brasilianus	2	3	1	3	3	3	9	1	1	1	3	3	9	1	1	1	0	1	0	2	2	4	3	2	6	0,4375
180378	05/12/2019	Aves	Procellariiformes		Procellariidae	Puffinus	Puffinus puffinus	2	2	1	2	3	3	9	0	1	0	3	3	9	0	0	0	3	1	3	2	2	4	0	2	0	0,4375
166232	13/11/2019	Aves	Charadriiformes		Laridae	Larus	Larus dominicanus	2	0	1	0	3	3	9	2	1	2	3	3	9	1	1	1	2	1	2	2	2	4	1	2	2	0,4375
138931	14/06/2019	Mammalia	Carnivora	Caniformia	Phocidae	Lobodon	Lobodon carcinophaga	2	2	1	2	3	3	9	3	1	3	3	3	9	0	0	0	0	1	0	2	2	4	0	2	0	0,4375
134650	26/01/2019	Aves	Charadriiformes		Laridae	Larus	Larus dominicanus	2	3	1	3	3	3	9	0	1	0	3	2	6	0	0	0	0	1	0	3	2	6	0	2	0	0,4375
113512	21/12/2018	Aves	Charadriiformes		Laridae	Larus	Larus dominicanus	2	2	1	2	2	3	6	0	1	0	3	3	9	1	3	3	1	1	1	3	2	6	0	2	0	0,4375
113698	02/10/2018	Aves	Suliformes		Sulidae	Sula	Sula leucogaster	2	1	1	1	2	2	4	0	1	0	3	3	9	3	3	9	0	1	0	2	2	4	3	2	6	0,4375
31418	18/05/2018	Mammalia	Cetacea	Odontoceti	Delphinidae	Sotalia	Sotalia guianensis	2	1	1	1	3	2	6	0	1	0	2	3	6	2	3	6	1	1	1	2	2	4	2	2	4	0,4375
34257	02/12/2017	Aves	Procellariiformes		Procellariidae	Puffinus	Puffinus puffinus	3	3	1	3	3	3	9	2	1	2	2	3	6	0	0	0	1	1	1	3	2	6	2	2	4	0,4375
49052	08/11/2017	Mammalia	Cetacea	Mysticeti	Balaenopteridae	Balaenoptera	Balaenoptera acutorostrata	2	1	1	1	3	3	9	2	1	2	3	3	9	0	0	0	0	1	0	3	2	6	1	2	2	0,4375
19265	20/09/2016	Aves	Suliformes		Phalacrocoracidae	Phalacrocorax	Phalacrocorax brasilianus	2	1	1	1	3	3	9	0	1	0	3	3	9	0	0	0	2	1	2	3	2	6	2	2	4	0,4375
204726	18/06/2020	Reptilia	Testudines	Cryptodira	Cheloniidae	Chelonia	Chelonia mydas	2	3	2	6	3	3	9	1	1	1	3	3	9	0	0	0	3	1	3	0	2	0	0	2	0	0,450980392
179075	10/03/2020	Reptilia	Testudines	Cryptodira	Cheloniidae	Chelonia	Chelonia mydas	2	2	2	4	3	3	9	2	1	2	3	3	9	1	1	1	3	1	3	0	2	0	3	2	6	0,450980392
178008	14/10/2019	Reptilia	Testudines	Cryptodira	Cheloniidae	Chelonia	Chelonia mydas	3	3	2	6	3	3	9	2	1	2	3	3	9	0	0	0	2	1	2	0	2	0	0	2	0	0,450980392
152835	22/09/2019	Reptilia	Testudines	Cryptodira	Cheloniidae	Chelonia	Chelonia mydas	2	3	2	6	3	3	9	2	1	2	3	3	9	0	0	0	2	1	2	0	2	0	0	2	0	0,450980392
92665	26/07/2019	Reptilia	Testudines	Cryptodira	Cheloniidae	Chelonia	Chelonia mydas	2	3	2	6	2	3	6	3	1	3	3	3	9	1	2	2	2	1	2	0	2	0	0	2	0	0,450980392
137161	23/07/2019	Reptilia	Testudines	Cryptodira	Cheloniidae	Chelonia	Chelonia mydas	2	2	2	4	3	3	9	1	1	1	3	3	9	0	0	0	1	1	1	2	2	4	1	2	2	0,450980392
140726	17/07/2019	Reptilia	Testudines	Cryptodira	Cheloniidae	Chelonia	Chelonia mydas	2	3	2	6	3	3	9	2	1	2	3	3	9	0	0	0	2	1	2	0	2	0	1	2	2	0,450980392
37653	28/06/2019	Reptilia	Testudines	Cryptodira	Cheloniidae	Chelonia	Chelonia mydas	2	1	2	2	3	3	9	0	1	0	3	3	9	0	0	0	2	1	2	3	2	6	1	2	2	0,450980392
135360	28/06/2019	Reptilia	Testudines	Cryptodira	Cheloniidae	Chelonia	Chelonia mydas	3	2	2	4	3	3	9	2	1	2	3	3	9	0	0	0	2	1	2	1	2	2	3	2	6	0,450980392
72255	17/06/2019	Reptilia	Testudines	Cryptodira	Cheloniidae	Chelonia	Chelonia mydas	2	1	2	2	3	3	9	0	1	0	3	3	9	1	1	1	1	1	1	3	2	6	0	2	0	0,450980392
124933	02/06/2019	Reptilia	Testudines	Cryptodira	Cheloniidae	Chelonia	Chelonia mydas	2	3	2	6	3	3	9	1	1	1	3	3	9	0	0	0	3	1	3	0	2	0	3	2	6	0,450980392
37654	03/05/2019	Reptilia	Testudines	Cryptodira	Cheloniidae	Chelonia	Chelonia mydas	2	3	2	6	2	3	6	2	1	2	2	3	6	0	0	0	2	1	2	3	2	6	2	2	4	0,450980392
88442	15/02/2019	Reptilia	Testudines	Cryptodira	Cheloniidae	Chelonia	Chelonia mydas	2	3	2	6	3	3	9	2	1	2	2	3	6	1	3	3	2	1	2	0	2	0	0	2	0	0,450980392
88002	24/12/2018	Reptilia	Testudines	Cryptodira	Cheloniidae	Chelonia	Chelonia mydas	2	3	2	6	2	3	6	1	1	1	3	3	9	1	3	3	3	1	3	0	2	0	2	2	4	0,450980392
76093	02/12/2018	Reptilia	Testudines	Cryptodira	Cheloniidae	Chelonia	Chelonia mydas	2	2	2	4	3	3	9	2	1	2	3	3	9	1	2	2	2	1	2	0	2	0	1	2	2	0,450980392
127643	20/11/2018	Reptilia	Testudines	Cryptodira	Cheloniidae	Chelonia	Chelonia mydas	2	3	2	6	2	3	6	1	1	1	3	3	9	1	3	3	3	1	3	0	2	0	3	2	6	0,450980392
119833	17/11/2018	Reptilia	Testudines	Cryptodira	Cheloniidae	Chelonia	Chelonia mydas	2	3	2	6	3	3	9	2	1	2	3	3	9	0	0	0	2	1	2	0	2	0	2	2	4	0,450980392
126589	07/11/2018	Reptilia	Testudines	Cryptodira	Cheloniidae	Chelonia	Chelonia mydas	2	3	2	6	3	3	9	1	1	1	3	3	9	0	0	0	3	1	3	0	2	0	3	2	6	0,450980392
75247	19/10/2018	Reptilia	Testudines	Cryptodira	Cheloniidae	Chelonia	Chelonia mydas	2	3	2	6	3	3	9	3	1	3	2	3	6	1	2	2	2	1	2	0	2	0	0	2	0	0,450980392
73002	13/09/2018	Reptilia	Testudines	Cryptodira	Cheloniidae	Chelonia	Chelonia mydas	2	2	2	4	2	3	6	0	1	0	3	3	9	0	0	0	3	1	3	3	2	6	0	2	0	0,450980392
109307	03/09/2018	Reptilia	Testudines	Cryptodira	Cheloniidae	Chelonia	Chelonia mydas	2	2	2	4	1	2	2	0	1	0	3	3	9	3	3	9	2	1	2	1	2	2	0	2	0	0,450980392
49516	07/08/2018	Reptilia	Testudines	Cryptodira	Cheloniidae	Chelonia	Chelonia mydas	2	3	2	6	3	3	9	3	1	3	2	3	6	1	2	2	2	1	2	0	2	0	1	2	2	0,450980392
75031	16/07/2018	Reptilia	Testudines	Cryptodira	Cheloniidae	Chelonia	Chelonia mydas	2	3	2	6	3	3	9	2	1	2	3	3	9	0	0	0	2	1	2	0	2	0	2	2	4	0,450980392
89647	09/07/2018	Reptilia	Testudines	Cryptodira	Cheloniidae	Chelonia	Chelonia mydas	2	3	2	6	2	2	4	2	1	2	3	3	9	1	2	2	3	1	3	0	2	0	0	2	0	0,450980392
77073	06/06/2018	Reptilia	Testudines	Cryptodira	Cheloniidae	Chelonia	Chelonia mydas	2	3	2	6	2	3	6	2	1	2	3	3	9	1	3	3	2	1	2	0	2	0	1	2	2	0,450980392
83640	08/03/2018	Reptilia	Testudines	Cryptodira	Cheloniidae	Chelonia	Chelonia mydas	2	2	2	4	3	3	9	2	1	2	3	3	9	1	3	3	1	1	1	0	2	0	0	2	0	0,450980392
80282	09/02/2018	Reptilia	Testudines	Cryptodira	Cheloniidae	Chelonia	Chelonia mydas	2	3	2	6	3	2	6	2	1	2	3	3	9	0	0	0	2	1	2	0	2	0	0	2	0	0,450980392
48421	17/01/2018	Reptilia	Testudines	Cryptodira	Cheloniidae	Chelonia	Chelonia mydas	3	3	2	6	1	2	2	1	1	1	3	3	9	3	3	9	1	1	1	0	2	0	0	2	0	0,450980392
42480	11/01/2018	Reptilia	Testudines	Cryptodira	Cheloniidae	Chelonia	Chelonia mydas	2	1	2	2	2	3	6	2	1	2	3	3	9	2	3	6	1	1	1	1	2	2	1	2	2	0,450980392
39895	05/01/2018	Reptilia	Testudines	Cryptodira	Cheloniidae	Chelonia	Chelonia mydas	2	2	2	4	1	3	3	1	1	1	3	3	9	3	3	9	2	1	2	0	2	0	1	2	2	0,450980392
63860	02/01/2018	Reptilia	Testudines	Cryptodira	Cheloniidae	Chelonia	Chelonia mydas	2	3	2	6	3	3	9	2	1	2	3	3	9	0	0	0	2	1	2	0	2	0	2	2	4	0,450980392
74728	23/12/2017	Reptilia	Testudines	Cryptodira	Cheloniidae	Chelonia	Chelonia mydas	2	2	2	4	3	3	9	1	1	1	3	3	9	1	3	3	2	1	2	0	2	0	1	2	2	0,450980392
37246	09/12/2017	Reptilia	Testudines	Cryptodira	Cheloniidae	Chelonia	Chelonia mydas	3	3	2	6	2	2	4	1	1	1	3	3	9	3	2	6	2	1	2	0	2	0	2	2	4	0,450980392
39871	28/11/2017	Reptilia	Testudines	Cryptodira	Cheloniidae	Chelonia	Chelonia mydas	3	2	2	4	1	2	2	2	1	2	3	3	9	3	3	9	2	1	2	0	2	0	2	2	4	0,450980392
60693	08/10/2017	Reptilia	Testudines	Cryptodira	Cheloniidae	Chelonia	Chelonia mydas	2	2	2	4	3	3	9	3	1	3	3	3	9	0	0	0	3	1	3	0	2	0	2	2	4	0,450980392
60290	04/10/2017	Reptilia	Testudines	Cryptodira	Cheloniidae	Chelonia	Chelonia mydas	2	3	2	6	3	3	9	1	1	1	3	3	9	0	0	0	3	1	3	0	2	0	1	2	2	0,450980392
38715	15/09/2017	Reptilia	Testudines	Cryptodira	Cheloniidae	Chelonia	Chelonia mydas	3	3	2	6	2	2	4	1	1	1	3	3	9	2	3	6	2	1	2	0	2	0	2	2	4	0,450980392
58625	10/09/2017	Reptilia	Testudines	Cryptodira	Cheloniidae	Chelonia	Chelonia mydas	2	3	2	6	1	2	2	0	1	0	3	3	9	3	3	9	2	1	2	0	2	0	2	2	4	0,450980392
41741	22/08/2017	Reptilia	Testudines	Cryptodira	Cheloniidae	Chelonia	Chelonia mydas	2	2	2	4	2	3	6	0	1	0	3	3	9	0	0	0	3	1	3	3	2	6	1	2	2	0,450980392
33707	15/08/2017	Reptilia	Testudines	Cryptodira	Cheloniidae	Chelonia	Chelonia mydas	2	3	2	6	2	3	6	1	1	1	3	3	9	1	3	3	3	1	3	0	2	0	2	2	4	0,450980392
55017	26/07/2017	Reptilia	Testudines	Cryptodira	Cheloniidae	Chelonia	Chelonia mydas	2	3	2	6	2	3	6	1	1	1	3	3	9	1	3	3	3	1	3	0	2	0	0	2	0	0,450980392
39216	06/07/2017	Reptilia	Testudines	Cryptodira	Cheloniidae	Chelonia	Chelonia mydas	2	3	2	6	3	3	9	3	1	3	2	3	6	0	0	0	2	1	2	1	2	2	2	2	4	0,450980392
50739	06/07/2017	Reptilia	Testudines	Cryptodira	Cheloniidae	Chelonia	Chelonia mydas	2	3	2	6	3	3	9	2	1	2	3	3	9	0	0	0	2	1	2	0	2	0	0	2	0	0,450980392
37154	30/06/2017	Reptilia	Testudines	Cryptodira	Cheloniidae	Chelonia	Chelonia mydas	2	3	2	6	2	3	6	2	1	2	3	3	9	1	2	2	3	1	3	0	2	0	0	2	0	0,450980392
34010	29/06/2017	Reptilia	Testudines	Cryptodira	Cheloniidae	Chelonia	Chelonia mydas	2	3	2	6	3	3	9	3	1	3	2	3	6	0	0	0	0	1	0	2	2	4	2	2	4	0,450980392
38399	27/05/2017	Reptilia	Testudines	Cryptodira	Cheloniidae	Chelonia	Chelonia mydas	2	3	2	6	2	2	4	0	1	0	3	3	9	3	2	6	3	1	3	0	2	0	0	2	0	0,450980392
46749	27/04/2017	Reptilia	Testudines	Cryptodira	Cheloniidae	Chelonia	Chelonia mydas	3	3	2	6	3	3	9	2	1	2	2	2	4	1	2	2	3	1	3	0	2	0	0	2	0	0,450980392
28571	17/02/2017	Reptilia	Testudines	Cryptodira	Cheloniidae	Chelonia	Chelonia mydas	2	3	2	6	2	2	4	1	1	1	2	3	6	0	0	0	3	1	3	3	2	6	3	2	6	0,450980392
40056	10/02/2017	Reptilia	Testudines	Cryptodira	Cheloniidae	Chelonia	Chelonia mydas	2	3	2	6	3	3	9	0	1	0	3	3	9	1	2	2	2	1	2	0	2	0	2	2	4	0,450980392
14858	31/01/2017	Reptilia	Testudines	Cryptodira	Cheloniidae	Chelonia	Chelonia mydas	2	3	2	6	3	3	9	1	1	1	3	3	9	0	0	0	3	1	3	0	2	0	1	2	2	0,450980392
18057	27/08/2016	Reptilia	Testudines	Cryptodira	Cheloniidae	Chelonia	Chelonia mydas	2	1	2	2	3	3	9	3	1	3	3	3	9	1	2	2	3	1	3	0	2	0	0	2	0	0,450980392
233826	03/10/2020	Aves	Sphenisciformes		Spheniscidae	Spheniscus	Spheniscus magellanicus	2	3	1	3	3	3	9	1	1	1	3	2	6	1	2	2	2	1	2	0	2	0	0	2	0	0,458333333
213127	30/07/2020	Aves	Sphenisciformes		Spheniscidae	Spheniscus	Spheniscus magellanicus	3	2	1	2	3	3	9	1	1	1	3	2	6	0	0	0	3	1	3	1	2	2	3	2	6	0,458333333
153917	21/02/2020	Aves	Charadriiformes		Laridae	Larus	Larus dominicanus	2	3	1	3	3	3	9	1	1	1	3	3	9	0	0	0	0	1	0	2	2	4	2	2	4	0,458333333
153325	13/09/2019	Aves	Procellariiformes		Procellariidae	Macronectes	Macronectes giganteus	2	3	1	3	2	3	6	3	1	3	2	3	6	0	0	0	2	1	2	3	2	6	1	2	2	0,458333333
153544	22/08/2019	Aves	Sphenisciformes		Spheniscidae	Spheniscus	Spheniscus magellanicus	3	2	1	2	3	2	6	3	1	3	2	2	4	1	1	1	3	1	3	2	2	4	0	2	0	0,458333333
137788	23/03/2019	Aves	Charadriiformes		Laridae	Larus	Larus dominicanus	2	3	1	3	2	3	6	1	1	1	3	3	9	1	1	1	0	1	0	3	2	6	0	2	0	0,458333333
130787	04/03/2019	Aves	Sphenisciformes		Spheniscidae	Spheniscus	Spheniscus magellanicus	2	1	1	1	3	3	9	1	1	1	3	3	9	0	0	0	0	1	0	3	2	6	2	2	4	0,458333333
124670	20/02/2019	Aves	Charadriiformes		Laridae	Larus	Larus dominicanus	2	3	1	3	3	3	9	2	1	2	2	2	4	1	3	3	1	1	1	1	2	2	1	2	2	0,458333333
105324	06/01/2019	Aves	Charadriiformes		Laridae	Larus	Larus dominicanus	2	2	1	2	3	3	9	1	1	1	2	3	6	0	0	0	2	1	2	3	2	6	1	2	2	0,458333333
112829	27/10/2018	Aves	Procellariiformes		Procellariidae	Puffinus	Puffinus puffinus	2	3	1	3	1	2	2	0	1	0	3	3	9	3	3	9	3	1	3	0	2	0	0	2	0	0,458333333
118284	26/10/2018	Aves	Procellariiformes		Procellariidae	Puffinus	Puffinus puffinus	2	2	1	2	3	3	9	0	1	0	3	3	9	0	0	0	2	1	2	2	2	4	1	2	2	0,458333333
118332	26/10/2018	Aves	Procellariiformes		Procellariidae	Puffinus	Puffinus puffinus	2	2	1	2	3	3	9	0	1	0	2	2	4	0	0	0	3	1	3	3	2	6	0	2	0	0,458333333
90886	07/09/2018	Aves	Sphenisciformes		Spheniscidae	Spheniscus	Spheniscus magellanicus	2	2	1	2	2	3	6	0	1	0	3	3	9	3	3	9	0	1	0	0	2	0	2	2	4	0,458333333
96666	22/07/2018	Aves	Charadriiformes		Laridae	Larus	Larus dominicanus	2	2	1	2	2	2	4	0	1	0	3	3	9	3	3	9	0	1	0	1	2	2	2	2	4	0,458333333
84957	24/03/2018	Mammalia	Cetacea	Odontoceti	Delphinidae	Steno	Steno bredanensis	2	2	1	2	3	3	9	1	1	1	3	3	9	1	3	3	2	1	2	0	2	0	0	2	0	0,458333333
48012	29/07/2017	Mammalia	Cetacea	Odontoceti	Delphinidae	Stenella	Stenella frontalis	3	2	1	2	3	2	6	0	1	0	3	3	9	0	0	0	0	1	0	3	2	6	3	2	6	0,458333333
42642	26/07/2017	Mammalia	Cetacea	Odontoceti	Delphinidae	Steno	Steno bredanensis	2	2	1	2	3	2	6	2	1	2	3	3	9	0	0	0	3	1	3	2	2	4	2	2	4	0,458333333
31915	15/06/2017	Mammalia	Cetacea	Odontoceti	Delphinidae	Tursiops	Tursiops truncatus	2	1	1	1	3	3	9	2	1	2	3	3	9	0	0	0	3	1	3	1	2	2	2	2	4	0,458333333
29987	03/05/2017	Aves	Charadriiformes		Laridae	Larus	Larus dominicanus	2	1	1	1	2	3	6	1	1	1	2	3	6	2	3	6	0	1	0	3	2	6	0	2	0	0,458333333
153892	25/03/2020	Reptilia	Testudines	Cryptodira	Cheloniidae	Chelonia	Chelonia mydas	2	2	2	4	3	3	9	2	1	2	3	3	9	1	1	1	2	1	2	0	2	0	0	2	0	0,470588235
169267	20/02/2020	Reptilia	Testudines	Cryptodira	Cheloniidae	Chelonia	Chelonia mydas	2	1	2	2	3	3	9	3	1	3	3	3	9	1	1	1	3	1	3	0	2	0	2	2	4	0,470588235
152732	24/09/2019	Reptilia	Testudines	Cryptodira	Cheloniidae	Chelonia	Chelonia mydas	2	1	2	2	3	3	9	1	1	1	3	3	9	1	3	3	3	1	3	0	2	0	0	2	0	0,470588235
166177	08/09/2019	Reptilia	Testudines	Cryptodira	Cheloniidae	Chelonia	Chelonia mydas	3	2	2	4	3	3	9	2	1	2	3	3	9	0	0	0	3	1	3	0	2	0	1	2	2	0,470588235
128458	11/08/2019	Reptilia	Testudines	Cryptodira	Cheloniidae	Chelonia	Chelonia mydas	2	3	2	6	2	3	6	1	1	1	3	3	9	1	2	2	3	1	3	0	2	0	0	2	0	0,470588235
146186	30/06/2019	Reptilia	Testudines	Cryptodira	Cheloniidae	Chelonia	Chelonia mydas	2	3	2	6	3	3	9	1	1	1	3	3	9	0	0	0	2	1	2	0	2	0	0	2	0	0,470588235
100903	27/06/2019	Reptilia	Testudines	Cryptodira	Cheloniidae	Chelonia	Chelonia mydas	2	3	2	6	3	3	9	2	1	2	3	3	9	0	0	0	1	1	1	0	2	0	0	2	0	0,470588235
137064	25/02/2019	Reptilia	Testudines	Cryptodira	Cheloniidae	Chelonia	Chelonia mydas	3	2	2	4	3	3	9	2	1	2	3	3	9	1	1	1	0	1	0	1	2	2	3	2	6	0,470588235
130255	14/12/2018	Reptilia	Testudines	Cryptodira	Cheloniidae	Chelonia	Chelonia mydas	2	3	2	6	2	3	6	1	1	1	2	3	6	0	0	0	2	1	2	3	2	6	2	2	4	0,470588235
120486	11/12/2018	Reptilia	Testudines	Cryptodira	Cheloniidae	Chelonia	Chelonia mydas	2	2	2	4	3	3	9	2	1	2	3	3	9	0	0	0	3	1	3	0	2	0	3	2	6	0,470588235
61285	30/11/2018	Reptilia	Testudines	Cryptodira	Cheloniidae	Chelonia	Chelonia mydas	2	2	2	4	3	3	9	2	1	2	2	3	6	1	3	3	3	1	3	0	2	0	1	2	2	0,470588235
76713	28/11/2018	Reptilia	Testudines	Cryptodira	Cheloniidae	Chelonia	Chelonia mydas	3	3	2	6	1	2	2	1	1	1	3	3	9	0	0	0	3	1	3	3	2	6	0	2	0	0,470588235
114574	21/11/2018	Reptilia	Testudines	Cryptodira	Cheloniidae	Chelonia	Chelonia mydas	2	3	2	6	3	3	9	0	1	0	3	3	9	0	0	0	3	1	3	0	2	0	0	2	0	0,470588235
120150	20/11/2018	Reptilia	Testudines	Cryptodira	Cheloniidae	Chelonia	Chelonia mydas	2	3	2	6	3	3	9	1	1	1	3	3	9	0	0	0	2	1	2	0	2	0	2	2	4	0,470588235
59379	14/11/2018	Reptilia	Testudines	Cryptodira	Cheloniidae	Chelonia	Chelonia mydas	2	3	2	6	3	3	9	2	1	2	2	2	4	1	2	2	2	1	2	0	2	0	0	2	0	0,470588235
40138	12/11/2018	Reptilia	Testudines	Cryptodira	Cheloniidae	Chelonia	Chelonia mydas	2	3	2	6	3	3	9	1	1	1	2	3	6	1	3	3	2	1	2	0	2	0	0	2	0	0,470588235
125361	27/10/2018	Reptilia	Testudines	Cryptodira	Cheloniidae	Chelonia	Chelonia mydas	2	3	2	6	3	3	9	1	1	1	3	3	9	0	0	0	2	1	2	0	2	0	0	2	0	0,470588235
39438	14/10/2018	Reptilia	Testudines	Cryptodira	Cheloniidae	Chelonia	Chelonia mydas	2	3	2	6	2	3	6	1	1	1	2	3	6	0	0	0	2	1	2	3	2	6	0	2	0	0,470588235
56451	13/10/2018	Reptilia	Testudines	Cryptodira	Cheloniidae	Chelonia	Chelonia mydas	2	3	2	6	3	3	9	1	1	1	2	2	4	1	2	2	3	1	3	0	2	0	0	2	0	0,470588235
100470	18/09/2018	Reptilia	Testudines	Cryptodira	Cheloniidae	Chelonia	Chelonia mydas	2	3	2	6	2	2	4	1	1	1	2	3	6	2	3	6	2	1	2	0	2	0	0	2	0	0,470588235
39093	08/09/2018	Reptilia	Testudines	Cryptodira	Cheloniidae	Chelonia	Chelonia mydas	2	3	2	6	2	3	6	2	1	2	3	3	9	1	1	1	3	1	3	0	2	0	0	2	0	0,470588235
107480	06/09/2018	Reptilia	Testudines	Cryptodira	Cheloniidae	Chelonia	Chelonia mydas	2	3	2	6	3	3	9	1	1	1	3	3	9	0	0	0	2	1	2	0	2	0	1	2	2	0,470588235
101238	18/08/2018	Reptilia	Testudines	Cryptodira	Cheloniidae	Chelonia	Chelonia mydas	2	3	2	6	3	2	6	2	1	2	3	3	9	0	0	0	1	1	1	0	2	0	1	2	2	0,470588235
42415	20/07/2018	Reptilia	Testudines	Cryptodira	Cheloniidae	Chelonia	Chelonia mydas	2	3	2	6	2	3	6	1	1	1	3	3	9	1	3	3	2	1	2	0	2	0	2	2	4	0,470588235
94376	08/07/2018	Reptilia	Testudines	Cryptodira	Cheloniidae	Chelonia	Chelonia mydas	2	2	2	4	3	3	9	2	1	2	3	3	9	0	0	0	1	1	1	1	2	2	1	2	2	0,470588235
85421	25/06/2018	Reptilia	Testudines	Cryptodira	Cheloniidae	Chelonia	Chelonia mydas	2	3	2	6	3	3	9	3	1	3	3	3	9	0	0	0	0	1	0	0	2	0	2	2	4	0,470588235
67159	15/06/2018	Reptilia	Testudines	Cryptodira	Cheloniidae	Chelonia	Chelonia mydas	2	2	2	4	3	3	9	3	1	3	3	2	6	0	0	0	2	1	2	0	2	0	1	2	2	0,470588235
89569	12/06/2018	Reptilia	Testudines	Cryptodira	Cheloniidae	Chelonia	Chelonia mydas	2	2	2	4	3	3	9	3	1	3	3	3	9	0	0	0	2	1	2	0	2	0	1	2	2	0,470588235
65562	10/06/2018	Reptilia	Testudines	Cryptodira	Cheloniidae	Chelonia	Chelonia mydas	2	3	2	6	3	3	9	2	1	2	3	3	9	0	0	0	1	1	1	0	2	0	0	2	0	0,470588235
88775	30/05/2018	Reptilia	Testudines	Cryptodira	Cheloniidae	Chelonia	Chelonia mydas	2	2	2	4	3	3	9	2	1	2	3	3	9	0	0	0	3	1	3	0	2	0	2	2	4	0,470588235
83098	14/05/2018	Reptilia	Testudines	Cryptodira	Cheloniidae	Chelonia	Chelonia mydas	2	3	2	6	2	3	6	1	1	1	3	3	9	1	3	3	2	1	2	0	2	0	1	2	2	0,470588235
84412	09/04/2018	Reptilia	Testudines	Cryptodira	Cheloniidae	Chelonia	Chelonia mydas	2	2	2	4	3	3	9	3	1	3	3	3	9	0	0	0	2	1	2	0	2	0	3	2	6	0,470588235
85636	01/04/2018	Reptilia	Testudines	Cryptodira	Cheloniidae	Chelonia	Chelonia mydas	2	3	2	6	2	3	6	2	1	2	3	2	6	1	3	3	1	1	1	0	2	0	0	2	0	0,470588235
60659	13/03/2018	Reptilia	Testudines	Cryptodira	Cheloniidae	Chelonia	Chelonia mydas	2	2	2	4	1	2	2	3	1	3	3	3	9	0	0	0	3	1	3	3	2	6	2	2	4	0,470588235
71625	25/02/2018	Reptilia	Testudines	Cryptodira	Cheloniidae	Chelonia	Chelonia mydas	2	2	2	4	3	3	9	3	1	3	3	3	9	0	0	0	2	1	2	0	2	0	0	2	0	0,470588235
38198	21/12/2017	Reptilia	Testudines	Cryptodira	Cheloniidae	Chelonia	Chelonia mydas	2	3	2	6	2	3	6	1	1	1	3	3	9	1	2	2	3	1	3	0	2	0	2	2	4	0,470588235
74658	17/12/2017	Reptilia	Testudines	Cryptodira	Cheloniidae	Chelonia	Chelonia mydas	2	2	2	4	2	3	6	1	1	1	3	3	9	0	0	0	3	1	3	2	2	4	2	2	4	0,470588235
34739	12/11/2017	Reptilia	Testudines	Cryptodira	Cheloniidae	Chelonia	Chelonia mydas	2	3	2	6	3	3	9	2	1	2	2	2	4	1	3	3	1	1	1	0	2	0	0	2	0	0,470588235
63124	24/10/2017	Reptilia	Testudines	Cryptodira	Cheloniidae	Chelonia	Chelonia mydas	2	3	2	6	2	3	6	2	1	2	2	3	6	0	0	0	3	1	3	2	2	4	3	2	6	0,470588235
39846	18/10/2017	Reptilia	Testudines	Cryptodira	Cheloniidae	Chelonia	Chelonia mydas	2	3	2	6	2	3	6	2	1	2	3	3	9	1	2	2	2	1	2	0	2	0	2	2	4	0,470588235
48295	06/10/2017	Reptilia	Testudines	Cryptodira	Cheloniidae	Chelonia	Chelonia mydas	2	2	2	4	3	3	9	2	1	2	2	2	4	0	0	0	2	1	2	3	2	6	0	2	0	0,470588235
41084	05/10/2017	Reptilia	Testudines	Cryptodira	Cheloniidae	Chelonia	Chelonia mydas	2	3	2	6	2	3	6	3	1	3	3	3	9	0	0	0	3	1	3	0	2	0	0	2	0	0,470588235
50191	19/09/2017	Reptilia	Testudines	Cryptodira	Cheloniidae	Chelonia	Chelonia mydas	2	0	2	0	2	3	6	2	1	2	3	3	9	3	3	9	1	1	1	0	2	0	2	2	4	0,470588235
38164	15/09/2017	Reptilia	Testudines	Cryptodira	Cheloniidae	Chelonia	Chelonia mydas	2	3	2	6	2	2	4	1	1	1	3	2	6	2	2	4	1	1	1	0	2	0	2	2	4	0,470588235
50187	15/09/2017	Reptilia	Testudines	Cryptodira	Cheloniidae	Chelonia	Chelonia mydas	2	3	2	6	2	3	6	1	1	1	3	3	9	1	2	2	3	1	3	0	2	0	0	2	0	0,470588235
42160	11/09/2017	Reptilia	Testudines	Cryptodira	Cheloniidae	Chelonia	Chelonia mydas	2	1	2	2	3	3	9	0	1	0	3	3	9	0	0	0	3	1	3	2	2	4	2	2	4	0,470588235
29940	23/08/2017	Reptilia	Testudines	Cryptodira	Cheloniidae	Chelonia	Chelonia mydas	2	2	2	4	2	3	6	0	1	0	3	3	9	3	2	6	2	1	2	0	2	0	0	2	0	0,470588235
54784	12/08/2017	Reptilia	Testudines	Cryptodira	Cheloniidae	Chelonia	Chelonia mydas	2	2	2	4	3	3	9	2	1	2	3	3	9	0	0	0	3	1	3	0	2	0	0	2	0	0,470588235
54637	31/07/2017	Reptilia	Testudines	Cryptodira	Cheloniidae	Chelonia	Chelonia mydas	2	2	2	4	3	3	9	3	1	3	3	3	9	0	0	0	2	1	2	0	2	0	0	2	0	0,470588235
36786	26/07/2017	Reptilia	Testudines	Cryptodira	Cheloniidae	Chelonia	Chelonia mydas	2	3	2	6	2	3	6	2	1	2	2	3	6	0	0	0	3	1	3	2	2	4	1	2	2	0,470588235
29926	22/07/2017	Reptilia	Testudines	Cryptodira	Cheloniidae	Chelonia	Chelonia mydas	2	3	2	6	3	3	9	2	1	2	2	2	4	1	2	2	2	1	2	0	2	0	1	2	2	0,470588235
40420	20/07/2017	Reptilia	Testudines	Cryptodira	Cheloniidae	Chelonia	Chelonia mydas	2	2	2	4	2	3	6	0	1	0	3	3	9	0	0	0	2	1	2	3	2	6	2	2	4	0,470588235
52296	05/07/2017	Reptilia	Testudines	Cryptodira	Cheloniidae	Chelonia	Chelonia mydas	2	3	2	6	2	3	6	2	1	2	2	2	4	2	2	4	3	1	3	0	2	0	2	2	4	0,470588235
36005	30/06/2017	Reptilia	Testudines	Cryptodira	Cheloniidae	Chelonia	Chelonia mydas	2	3	2	6	2	2	4	2	1	2	2	3	6	0	0	0	3	1	3	3	2	6	0	2	0	0,470588235
43529	16/06/2017	Reptilia	Testudines	Cryptodira	Cheloniidae	Chelonia	Chelonia mydas	2	2	2	4	1	2	2	2	1	2	3	3	9	1	1	1	3	1	3	3	2	6	2	2	4	0,470588235
47875	04/06/2017	Reptilia	Testudines	Cryptodira	Cheloniidae	Caretta	Caretta caretta	2	2	2	4	3	3	9	0	1	0	3	3	9	0	0	0	1	1	1	2	2	4	2	2	4	0,470588235
46049	11/04/2017	Reptilia	Testudines	Cryptodira	Cheloniidae	Chelonia	Chelonia mydas	2	3	2	6	3	3	9	2	1	2	3	3	9	0	0	0	1	1	1	0	2	0	0	2	0	0,470588235
43203	11/02/2017	Reptilia	Testudines	Cryptodira	Cheloniidae	Chelonia	Chelonia mydas	2	3	2	6	3	3	9	1	1	1	2	3	6	0	0	0	3	1	3	1	2	2	0	2	0	0,470588235
23820	22/10/2016	Reptilia	Testudines	Cryptodira	Cheloniidae	Chelonia	Chelonia mydas	2	2	2	4	3	3	9	0	1	0	3	3	9	0	0	0	3	1	3	1	2	2	2	2	4	0,470588235
18475	30/09/2016	Reptilia	Testudines	Cryptodira	Cheloniidae	Chelonia	Chelonia mydas	2	3	2	6	3	3	9	2	1	2	2	3	6	1	1	1	1	1	1	1	2	2	1	2	2	0,470588235
13860	26/06/2016	Reptilia	Testudines	Cryptodira	Cheloniidae	Chelonia	Chelonia mydas	3	2	2	4	2	3	6	2	1	2	2	3	6	2	3	6	3	1	3	0	2	0	0	2	0	0,470588235
11497	31/05/2016	Reptilia	Testudines	Cryptodira	Cheloniidae	Chelonia	Chelonia mydas	2	3	2	6	2	3	6	1	1	1	3	3	9	1	2	2	3	1	3	0	2	0	3	2	6	0,470588235
9508	06/01/2016	Reptilia	Testudines	Cryptodira	Cheloniidae	Chelonia	Chelonia mydas	2	3	2	6	3	3	9	1	1	1	2	3	6	1	1	1	2	1	2	1	2	2	0	2	0	0,470588235
228849	21/08/2020	Aves	Sphenisciformes		Spheniscidae	Spheniscus	Spheniscus magellanicus	2	3	1	3	3	3	9	1	1	1	3	3	9	0	0	0	3	1	3	0	2	0	0	2	0	0,479166667
220777	18/07/2020	Aves	Sphenisciformes		Spheniscidae	Spheniscus	Spheniscus magellanicus	2	3	1	3	3	3	9	1	1	1	3	3	9	0	0	0	3	1	3	0	2	0	1	2	2	0,479166667
203620	14/07/2020	Mammalia	Carnivora	Caniformia	Otariidae	Arctocephalus	Arctocephalus australis	2	2	1	2	3	3	9	1	1	1	3	2	6	0	0	0	3	1	3	2	2	4	0	2	0	0,479166667
168554	25/04/2020	Aves	Suliformes		Sulidae	Sula	Sula leucogaster	2	0	1	0	3	3	9	0	1	0	3	3	9	0	0	0	3	1	3	2	2	4	3	2	6	0,479166667
153905	25/01/2020	Aves	Suliformes		Sulidae	Sula	Sula leucogaster	2	2	1	2	2	2	4	0	1	0	3	3	9	1	1	1	3	1	3	2	2	4	2	2	4	0,479166667
166382	19/11/2019	Aves	Procellariiformes		Procellariidae	Puffinus	Puffinus puffinus	2	3	1	3	2	3	6	0	1	0	3	3	9	0	0	0	3	1	3	2	2	4	0	2	0	0,479166667
161497	20/08/2019	Aves	Sphenisciformes		Spheniscidae	Spheniscus	Spheniscus magellanicus	3	3	1	3	3	3	9	2	1	2	3	2	6	0	0	0	2	1	2	0	2	0	1	2	2	0,479166667
39998	26/07/2019	Aves	Sphenisciformes		Spheniscidae	Spheniscus	Spheniscus magellanicus	2	3	1	3	3	3	9	1	1	1	2	3	6	0	0	0	0	1	0	3	2	6	0	2	0	0,479166667
104063	20/03/2019	Aves	Charadriiformes		Laridae	Larus	Larus dominicanus	2	3	1	3	3	3	9	1	1	1	2	2	4	0	0	0	2	1	2	3	2	6	0	2	0	0,479166667
138062	07/03/2019	Aves	Suliformes		Sulidae	Sula	Sula leucogaster	2	2	1	2	3	3	9	0	1	0	3	3	9	1	1	1	0	1	0	2	2	4	0	2	0	0,479166667
113491	20/01/2019	Aves	Sphenisciformes		Spheniscidae	Spheniscus	Spheniscus magellanicus	2	2	1	2	3	3	9	1	1	1	2	3	6	1	1	1	0	1	0	3	2	6	0	2	0	0,479166667
109908	17/11/2018	Aves	Suliformes		Sulidae	Sula	Sula leucogaster	2	2	1	2	3	3	9	1	1	1	2	3	6	0	0	0	3	1	3	2	2	4	1	2	2	0,479166667
106554	25/08/2018	Aves	Sphenisciformes		Spheniscidae	Spheniscus	Spheniscus magellanicus	2	2	1	2	2	3	6	0	1	0	2	3	6	2	3	6	1	1	1	2	2	4	1	2	2	0,479166667
92640	14/08/2018	Aves	Sphenisciformes		Spheniscidae	Spheniscus	Spheniscus magellanicus	2	3	1	3	2	3	6	1	1	1	2	3	6	0	0	0	3	1	3	3	2	6	0	2	0	0,479166667
24857	21/11/2016	Aves	Procellariiformes		Procellariidae	Puffinus	Puffinus puffinus	2	2	1	2	2	3	6	0	1	0	3	3	9	0	0	0	2	1	2	3	2	6	0	2	0	0,479166667
9416	30/01/2016	Mammalia	Cetacea	Odontoceti	Iniidae	Pontoporia	Pontoporia blainvillei	2	3	1	3	3	3	9	1	1	1	2	3	6	0	0	0	0	1	0	3	2	6	2	2	4	0,479166667
213541	02/08/2020	Reptilia	Testudines	Cryptodira	Cheloniidae	Chelonia	Chelonia mydas	3	2	2	4	2	3	6	1	1	1	3	3	9	0	0	0	0	1	0	3	2	6	2	2	4	0,490196078
181537	07/06/2020	Reptilia	Testudines	Cryptodira	Cheloniidae	Chelonia	Chelonia mydas	3	1	2	2	3	3	9	3	1	3	3	3	9	0	0	0	3	1	3	0	2	0	3	2	6	0,490196078
171526	05/05/2020	Reptilia	Testudines	Cryptodira	Cheloniidae	Chelonia	Chelonia mydas	3	1	2	2	3	3	9	2	1	2	3	3	9	0	0	0	0	1	0	2	2	4	3	2	6	0,490196078
180600	25/04/2020	Reptilia	Testudines	Cryptodira	Cheloniidae	Chelonia	Chelonia mydas	3	2	2	4	3	3	9	0	1	0	2	2	4	0	0	0	1	1	1	3	2	6	2	2	4	0,490196078
193529	16/04/2020	Reptilia	Testudines	Cryptodira	Cheloniidae	Chelonia	Chelonia mydas	2	3	2	6	2	3	6	2	1	2	3	3	9	1	1	1	2	1	2	0	2	0	0	2	0	0,490196078
157934	19/03/2020	Reptilia	Testudines	Cryptodira	Cheloniidae	Chelonia	Chelonia mydas	3	1	2	2	1	3	3	2	1	2	3	3	9	1	1	1	3	1	3	3	2	6	3	2	6	0,490196078
149664	06/08/2019	Reptilia	Testudines	Cryptodira	Cheloniidae	Chelonia	Chelonia mydas	2	2	2	4	3	3	9	2	1	2	2	3	6	0	0	0	1	1	1	2	2	4	0	2	0	0,490196078
57578	28/06/2019	Reptilia	Testudines	Cryptodira	Cheloniidae	Chelonia	Chelonia mydas	2	3	2	6	2	3	6	2	1	2	3	3	9	0	0	0	1	1	1	1	2	2	3	2	6	0,490196078
137154	20/06/2019	Reptilia	Testudines	Cryptodira	Cheloniidae	Chelonia	Chelonia mydas	2	3	2	6	2	2	4	2	1	2	3	3	9	0	0	0	1	1	1	1	2	2	1	2	2	0,490196078
111677	23/05/2019	Reptilia	Testudines	Cryptodira	Cheloniidae	Chelonia	Chelonia mydas	2	3	2	6	3	3	9	2	1	2	3	3	9	0	0	0	0	1	0	0	2	0	1	2	2	0,490196078
126846	23/05/2019	Reptilia	Testudines	Cryptodira	Cheloniidae	Chelonia	Chelonia mydas	3	2	2	4	2	2	4	2	1	2	3	3	9	1	2	2	3	1	3	0	2	0	3	2	6	0,490196078
142645	10/05/2019	Reptilia	Testudines	Cryptodira	Cheloniidae	Chelonia	Chelonia mydas	2	3	2	6	3	3	9	3	1	3	2	3	6	1	1	1	1	1	1	0	2	0	1	2	2	0,490196078
137150	27/04/2019	Reptilia	Testudines	Cryptodira	Cheloniidae	Chelonia	Chelonia mydas	2	3	2	6	2	3	6	2	1	2	3	3	9	0	0	0	1	1	1	1	2	2	1	2	2	0,490196078
55461	05/04/2019	Reptilia	Testudines	Cryptodira	Cheloniidae	Chelonia	Chelonia mydas	3	3	2	6	2	3	6	0	1	0	2	3	6	0	0	0	2	1	2	3	2	6	0	2	0	0,490196078
62783	06/02/2019	Reptilia	Testudines	Cryptodira	Cheloniidae	Chelonia	Chelonia mydas	2	2	2	4	2	2	4	2	1	2	3	3	9	1	3	3	2	1	2	0	2	0	0	2	0	0,490196078
71691	21/01/2019	Reptilia	Testudines	Cryptodira	Cheloniidae	Chelonia	Chelonia mydas	2	3	2	6	2	3	6	1	1	1	3	3	9	1	3	3	1	1	1	0	2	0	1	2	2	0,490196078
110804	13/01/2019	Reptilia	Testudines	Cryptodira	Cheloniidae	Chelonia	Chelonia mydas	3	3	2	6	2	3	6	1	1	1	3	3	9	0	0	0	2	1	2	1	2	2	1	2	2	0,490196078
132814	30/12/2018	Reptilia	Testudines	Cryptodira	Cheloniidae	Chelonia	Chelonia mydas	2	3	2	6	1	2	2	2	1	2	3	3	9	0	0	0	3	1	3	2	2	4	0	2	0	0,490196078
55360	28/12/2018	Reptilia	Testudines	Cryptodira	Cheloniidae	Chelonia	Chelonia mydas	2	3	2	6	3	3	9	2	1	2	2	3	6	1	2	2	1	1	1	0	2	0	0	2	0	0,490196078
88483	11/12/2018	Reptilia	Testudines	Cryptodira	Cheloniidae	Chelonia	Chelonia mydas	2	3	2	6	2	3	6	2	1	2	3	3	9	0	0	0	3	1	3	0	2	0	1	2	2	0,490196078
100521	01/12/2018	Reptilia	Testudines	Cryptodira	Cheloniidae	Chelonia	Chelonia mydas	2	3	2	6	2	3	6	2	1	2	3	3	9	1	2	2	1	1	1	0	2	0	1	2	2	0,490196078
120819	01/12/2018	Reptilia	Testudines	Cryptodira	Cheloniidae	Chelonia	Chelonia mydas	2	3	2	6	3	3	9	1	1	1	3	3	9	0	0	0	1	1	1	0	2	0	1	2	2	0,490196078
128443	20/11/2018	Reptilia	Testudines	Cryptodira	Cheloniidae	Chelonia	Chelonia mydas	2	3	2	6	2	3	6	2	1	2	3	3	9	0	0	0	3	1	3	0	2	0	3	2	6	0,490196078
48464	31/10/2018	Reptilia	Testudines	Cryptodira	Cheloniidae	Chelonia	Chelonia mydas	2	2	2	4	3	3	9	2	1	2	3	3	9	0	0	0	2	1	2	0	2	0	2	2	4	0,490196078
38852	20/10/2018	Reptilia	Testudines	Cryptodira	Cheloniidae	Chelonia	Chelonia mydas	2	3	2	6	2	3	6	2	1	2	3	2	6	0	0	0	3	1	3	0	2	0	2	2	4	0,490196078
97114	07/10/2018	Reptilia	Testudines	Cryptodira	Cheloniidae	Chelonia	Chelonia mydas	2	2	2	4	2	3	6	1	1	1	3	3	9	1	3	3	3	1	3	0	2	0	1	2	2	0,490196078
96454	05/10/2018	Reptilia	Testudines	Cryptodira	Cheloniidae	Chelonia	Chelonia mydas	2	3	2	6	2	2	4	2	1	2	3	3	9	1	3	3	2	1	2	0	2	0	0	2	0	0,490196078
119649	30/09/2018	Reptilia	Testudines	Cryptodira	Cheloniidae	Chelonia	Chelonia mydas	2	3	2	6	2	3	6	2	1	2	3	3	9	0	0	0	3	1	3	0	2	0	1	2	2	0,490196078
60021	09/09/2018	Reptilia	Testudines	Cryptodira	Cheloniidae	Chelonia	Chelonia mydas	2	3	2	6	2	3	6	2	1	2	3	3	9	0	0	0	3	1	3	0	2	0	1	2	2	0,490196078
42512	31/08/2018	Reptilia	Testudines	Cryptodira	Cheloniidae	Chelonia	Chelonia mydas	2	3	2	6	2	3	6	2	1	2	3	3	9	0	0	0	3	1	3	0	2	0	2	2	4	0,490196078
36924	26/08/2018	Reptilia	Testudines	Cryptodira	Cheloniidae	Chelonia	Chelonia mydas	2	3	2	6	2	3	6	2	1	2	3	3	9	0	0	0	3	1	3	0	2	0	2	2	4	0,490196078
52955	05/08/2018	Reptilia	Testudines	Cryptodira	Cheloniidae	Chelonia	Chelonia mydas	2	3	2	6	2	3	6	2	1	2	3	2	6	0	0	0	1	1	1	1	2	2	1	2	2	0,490196078
100355	03/08/2018	Reptilia	Testudines	Cryptodira	Cheloniidae	Chelonia	Chelonia mydas	2	3	2	6	2	3	6	2	1	2	3	3	9	0	0	0	3	1	3	0	2	0	3	2	6	0,490196078
39412	01/08/2018	Reptilia	Testudines	Cryptodira	Cheloniidae	Chelonia	Chelonia mydas	2	3	2	6	2	3	6	2	1	2	3	2	6	0	0	0	3	1	3	0	2	0	1	2	2	0,490196078
39413	01/08/2018	Reptilia	Testudines	Cryptodira	Cheloniidae	Chelonia	Chelonia mydas	2	3	2	6	2	3	6	2	1	2	3	3	9	0	0	0	3	1	3	0	2	0	3	2	6	0,490196078
34909	29/07/2018	Reptilia	Testudines	Cryptodira	Cheloniidae	Chelonia	Chelonia mydas	2	3	2	6	2	3	6	0	1	0	3	3	9	1	2	2	3	1	3	0	2	0	1	2	2	0,490196078
32617	29/06/2018	Reptilia	Testudines	Cryptodira	Cheloniidae	Chelonia	Chelonia mydas	2	3	2	6	3	3	9	0	1	0	3	3	9	0	0	0	2	1	2	0	2	0	2	2	4	0,490196078
74593	18/06/2018	Reptilia	Testudines	Cryptodira	Cheloniidae	Chelonia	Chelonia mydas	2	2	2	4	3	3	9	3	1	3	3	3	9	0	0	0	1	1	1	0	2	0	2	2	4	0,490196078
32595	09/05/2018	Reptilia	Testudines	Cryptodira	Cheloniidae	Chelonia	Chelonia mydas	2	2	2	4	2	3	6	2	1	2	3	3	9	1	3	3	2	1	2	0	2	0	0	2	0	0,490196078
65065	04/05/2018	Reptilia	Testudines	Cryptodira	Cheloniidae	Chelonia	Chelonia mydas	2	3	2	6	3	3	9	2	1	2	2	3	6	0	0	0	1	1	1	1	2	2	1	2	2	0,490196078
41820	21/04/2018	Reptilia	Testudines	Cryptodira	Cheloniidae	Chelonia	Chelonia mydas	3	1	2	2	1	2	2	2	1	2	3	3	9	3	3	9	2	1	2	0	2	0	2	2	4	0,490196078
59708	09/03/2018	Reptilia	Testudines	Cryptodira	Cheloniidae	Chelonia	Chelonia mydas	2	3	2	6	2	3	6	2	1	2	3	3	9	0	0	0	3	1	3	0	2	0	0	2	0	0,490196078
49437	03/03/2018	Reptilia	Testudines	Cryptodira	Cheloniidae	Chelonia	Chelonia mydas	2	2	2	4	2	3	6	2	1	2	2	3	6	2	3	6	2	1	2	0	2	0	0	2	0	0,490196078
48261	07/02/2018	Reptilia	Testudines	Cryptodira	Cheloniidae	Chelonia	Chelonia mydas	2	3	2	6	2	3	6	2	1	2	2	2	4	0	0	0	0	1	0	3	2	6	2	2	4	0,490196078
38116	27/01/2018	Reptilia	Testudines	Cryptodira	Cheloniidae	Chelonia	Chelonia mydas	2	3	2	6	3	3	9	2	1	2	2	3	6	1	2	2	1	1	1	0	2	0	0	2	0	0,490196078
37333	24/01/2018	Reptilia	Testudines	Cryptodira	Cheloniidae	Chelonia	Chelonia mydas	2	3	2	6	2	3	6	1	1	1	3	3	9	1	2	2	2	1	2	0	2	0	2	2	4	0,490196078
77815	18/01/2018	Reptilia	Testudines	Cryptodira	Cheloniidae	Chelonia	Chelonia mydas	2	3	2	6	3	3	9	2	1	2	2	3	6	1	2	2	1	1	1	0	2	0	2	2	4	0,490196078
33079	25/12/2017	Reptilia	Testudines	Cryptodira	Cheloniidae	Chelonia	Chelonia mydas	2	3	2	6	2	2	4	1	1	1	3	3	9	1	3	3	3	1	3	0	2	0	0	2	0	0,490196078
52968	20/12/2017	Reptilia	Testudines	Cryptodira	Cheloniidae	Chelonia	Chelonia mydas	2	3	2	6	2	3	6	1	1	1	2	3	6	1	1	1	0	1	0	3	2	6	0	2	0	0,490196078
54585	17/12/2017	Reptilia	Testudines	Cryptodira	Cheloniidae	Chelonia	Chelonia mydas	2	3	2	6	1	2	2	0	1	0	3	3	9	0	0	0	3	1	3	3	2	6	1	2	2	0,490196078
50080	12/12/2017	Reptilia	Testudines	Cryptodira	Cheloniidae	Chelonia	Chelonia mydas	2	3	2	6	3	3	9	0	1	0	3	3	9	0	0	0	2	1	2	0	2	0	3	2	6	0,490196078
56993	04/12/2017	Reptilia	Testudines	Cryptodira	Cheloniidae	Chelonia	Chelonia mydas	2	3	2	6	2	3	6	1	1	1	3	3	9	1	3	3	1	1	1	0	2	0	2	2	4	0,490196078
60241	30/11/2017	Reptilia	Testudines	Cryptodira	Cheloniidae	Chelonia	Chelonia mydas	2	3	2	6	3	3	9	3	1	3	2	3	6	0	0	0	2	1	2	0	2	0	0	2	0	0,490196078
37232	24/11/2017	Reptilia	Testudines	Cryptodira	Cheloniidae	Chelonia	Chelonia mydas	2	2	2	4	2	3	6	2	1	2	3	3	9	1	2	2	3	1	3	0	2	0	0	2	0	0,490196078
61996	24/11/2017	Reptilia	Testudines	Cryptodira	Cheloniidae	Chelonia	Chelonia mydas	2	3	2	6	2	2	4	1	1	1	3	3	9	1	3	3	3	1	3	0	2	0	2	2	4	0,490196078
50206	03/11/2017	Reptilia	Testudines	Cryptodira	Cheloniidae	Chelonia	Chelonia mydas	3	3	2	6	2	3	6	2	1	2	2	2	4	2	2	4	2	1	2	0	2	0	0	2	0	0,490196078
42450	29/09/2017	Reptilia	Testudines	Cryptodira	Cheloniidae	Chelonia	Chelonia mydas	2	2	2	4	3	3	9	2	1	2	2	3	6	1	2	2	3	1	3	0	2	0	0	2	0	0,490196078
59663	21/09/2017	Reptilia	Testudines	Cryptodira	Cheloniidae	Chelonia	Chelonia mydas	2	1	2	2	3	3	9	3	1	3	3	3	9	0	0	0	3	1	3	0	2	0	2	2	4	0,490196078
58716	12/09/2017	Reptilia	Testudines	Cryptodira	Cheloniidae	Chelonia	Chelonia mydas	2	3	2	6	2	3	6	2	1	2	3	3	9	0	0	0	3	1	3	0	2	0	3	2	6	0,490196078
57739	03/09/2017	Reptilia	Testudines	Cryptodira	Cheloniidae	Chelonia	Chelonia mydas	2	3	2	6	2	3	6	1	1	1	3	3	9	1	1	1	3	1	3	0	2	0	3	2	6	0,490196078
57015	23/08/2017	Reptilia	Testudines	Cryptodira	Cheloniidae	Chelonia	Chelonia mydas	2	3	2	6	3	3	9	3	1	3	2	2	4	1	2	2	0	1	0	0	2	0	0	2	0	0,490196078
33834	29/07/2017	Reptilia	Testudines	Cryptodira	Cheloniidae	Chelonia	Chelonia mydas	2	2	2	4	2	2	4	1	1	1	3	3	9	1	3	3	3	1	3	0	2	0	0	2	0	0,490196078
54306	17/07/2017	Reptilia	Testudines	Cryptodira	Cheloniidae	Chelonia	Chelonia mydas	2	3	2	6	2	2	4	0	1	0	3	3	9	0	0	0	3	1	3	2	2	4	1	2	2	0,490196078
49812	26/06/2017	Reptilia	Testudines	Cryptodira	Cheloniidae	Chelonia	Chelonia mydas	2	3	2	6	3	3	9	3	1	3	2	3	6	1	2	2	0	1	0	0	2	0	2	2	4	0,490196078
48285	09/06/2017	Reptilia	Testudines	Cryptodira	Cheloniidae	Chelonia	Chelonia mydas	2	2	2	4	3	3	9	2	1	2	3	3	9	0	0	0	2	1	2	0	2	0	1	2	2	0,490196078
31327	02/03/2017	Reptilia	Testudines	Cryptodira	Cheloniidae	Chelonia	Chelonia mydas	2	2	2	4	2	3	6	2	1	2	3	3	9	1	1	1	2	1	2	1	2	2	0	2	0	0,490196078
35192	21/02/2017	Reptilia	Testudines	Cryptodira	Cheloniidae	Chelonia	Chelonia mydas	2	2	2	4	3	3	9	2	1	2	3	3	9	0	0	0	2	1	2	0	2	0	0	2	0	0,490196078
18656	14/09/2016	Reptilia	Testudines	Cryptodira	Cheloniidae	Chelonia	Chelonia mydas	2	3	2	6	2	3	6	2	1	2	2	2	4	0	0	0	2	1	2	2	2	4	2	2	4	0,490196078
227996	16/10/2020	Aves	Suliformes		Sulidae	Sula	Sula leucogaster	2	2	1	2	3	3	9	1	1	1	3	3	9	1	1	1	2	1	2	0	2	0	0	2	0	0,5
228963	21/08/2020	Aves	Sphenisciformes		Spheniscidae	Spheniscus	Spheniscus magellanicus	2	3	1	3	3	3	9	0	1	0	3	3	9	0	0	0	1	1	1	1	2	2	1	2	2	0,5
159106	08/08/2020	Mammalia	Cetacea	Odontoceti	Delphinidae	Sotalia	Sotalia guianensis	3	2	1	2	3	3	9	3	1	3	2	2	4	1	1	1	3	1	3	0	2	0	0	2	0	0,5
166421	30/06/2020	Aves	Sphenisciformes		Spheniscidae	Spheniscus	Spheniscus magellanicus	2	3	1	3	2	3	6	2	1	2	3	3	9	0	0	0	0	1	0	2	2	4	0	2	0	0,5
168871	20/06/2020	Aves	Sphenisciformes		Spheniscidae	Spheniscus	Spheniscus magellanicus	3	3	1	3	3	3	9	3	1	3	2	3	6	1	1	1	0	1	0	1	2	2	1	2	2	0,5
176236	17/06/2020	Aves	Sphenisciformes		Spheniscidae	Spheniscus	Spheniscus magellanicus	2	2	1	2	3	3	9	1	1	1	3	3	9	0	0	0	3	1	3	0	2	0	2	2	4	0,5
181547	11/06/2020	Mammalia	Cetacea	Odontoceti	Delphinidae	Sotalia	Sotalia guianensis	2	2	1	2	3	2	6	3	1	3	2	2	4	1	1	1	3	1	3	0	2	0	0	2	0	0,5
171396	21/01/2020	Aves	Charadriiformes		Laridae	Larus	Larus dominicanus	2	2	1	2	3	3	9	1	1	1	3	3	9	1	1	1	0	1	0	1	2	2	0	2	0	0,5
164819	14/01/2020	Aves	Charadriiformes		Laridae	Larus	Larus dominicanus	3	3	1	3	2	3	6	0	1	0	2	3	6	1	3	3	0	1	0	3	2	6	0	2	0	0,5
178744	24/11/2019	Aves	Suliformes		Phalacrocoracidae	Phalacrocorax	Phalacrocorax brasilianus	2	2	1	2	3	3	9	2	1	2	3	3	9	0	0	0	0	1	0	1	2	2	3	2	6	0,5
153793	21/10/2019	Aves	Suliformes		Phalacrocoracidae	Phalacrocorax	Phalacrocorax brasilianus	3	3	1	3	3	3	9	3	1	3	2	3	6	0	0	0	1	1	1	1	2	2	0	2	0	0,5
153455	18/10/2019	Aves	Suliformes		Sulidae	Sula	Sula leucogaster	3	1	1	1	3	3	9	2	1	2	2	2	4	1	1	1	3	1	3	1	2	2	2	2	4	0,5
145077	15/08/2019	Aves	Suliformes		Sulidae	Sula	Sula leucogaster	2	2	1	2	3	3	9	0	1	0	3	2	6	0	0	0	0	1	0	2	2	4	0	2	0	0,5
145036	08/08/2019	Aves	Suliformes		Sulidae	Sula	Sula leucogaster	2	2	1	2	3	3	9	1	1	1	3	3	9	0	0	0	1	1	1	1	2	2	3	2	6	0,5
120601	27/07/2019	Aves	Sphenisciformes		Spheniscidae	Spheniscus	Spheniscus magellanicus	2	3	1	3	2	3	6	0	1	0	2	3	6	2	3	6	1	1	1	1	2	2	0	2	0	0,5
145361	12/06/2019	Aves	Charadriiformes		Laridae	Larus	Larus dominicanus	2	2	1	2	2	3	6	1	1	1	3	3	9	0	0	0	0	1	0	3	2	6	0	2	0	0,5
119693	10/06/2019	Aves	Procellariiformes		Procellariidae	Puffinus	Puffinus gravis	2	2	1	2	2	3	6	1	1	1	3	3	9	0	0	0	0	1	0	3	2	6	2	2	4	0,5
142677	16/05/2019	Aves	Suliformes		Sulidae	Sula	Sula leucogaster	2	2	1	2	2	2	4	1	1	1	3	3	9	1	1	1	1	1	1	2	2	4	2	2	4	0,5
141294	15/04/2019	Aves	Charadriiformes		Laridae	Larus	Larus dominicanus	2	2	1	2	2	3	6	0	1	0	3	3	9	1	2	2	1	1	1	2	2	4	2	2	4	0,5
109350	12/04/2019	Aves	Suliformes		Sulidae	Sula	Sula leucogaster	2	1	1	1	3	3	9	1	1	1	2	2	4	1	3	3	0	1	0	2	2	4	1	2	2	0,5
88107	06/03/2019	Aves	Charadriiformes		Laridae	Larus	Larus dominicanus	2	3	1	3	2	3	6	0	1	0	3	3	9	1	2	2	0	1	0	2	2	4	2	2	4	0,5
33939	06/02/2019	Aves	Suliformes		Sulidae	Sula	Sula leucogaster	2	1	1	1	3	3	9	2	1	2	2	2	4	0	0	0	0	1	0	3	2	6	0	2	0	0,5
118367	05/11/2018	Aves	Procellariiformes		Procellariidae	Puffinus	Puffinus puffinus	2	3	1	3	3	3	9	1	1	1	2	3	6	0	0	0	3	1	3	1	2	2	2	2	4	0,5
36521	25/10/2018	Aves	Procellariiformes		Procellariidae	Puffinus	Puffinus puffinus	2	2	1	2	3	3	9	0	1	0	2	3	6	0	0	0	3	1	3	2	2	4	2	2	4	0,5
113754	23/10/2018	Aves	Sphenisciformes		Spheniscidae	Spheniscus	Spheniscus magellanicus	2	3	1	3	2	3	6	0	1	0	2	3	6	0	0	0	3	1	3	3	2	6	2	2	4	0,5
113674	23/09/2018	Aves	Sphenisciformes		Spheniscidae	Spheniscus	Spheniscus magellanicus	2	3	1	3	3	3	9	1	1	1	3	3	9	0	0	0	2	1	2	0	2	0	1	2	2	0,5
117855	22/09/2018	Aves	Sphenisciformes		Spheniscidae	Spheniscus	Spheniscus magellanicus	2	3	1	3	3	3	9	2	1	2	3	3	9	0	0	0	1	1	1	0	2	0	2	2	4	0,5
111893	12/09/2018	Aves	Sphenisciformes		Spheniscidae	Spheniscus	Spheniscus magellanicus	2	2	1	2	3	3	9	3	1	3	3	3	9	0	0	0	1	1	1	0	2	0	1	2	2	0,5
95012	06/08/2018	Aves	Sphenisciformes		Spheniscidae	Spheniscus	Spheniscus magellanicus	2	2	1	2	3	3	9	1	1	1	2	3	6	0	0	0	0	1	0	3	2	6	2	2	4	0,5
55100	17/12/2017	Aves	Charadriiformes		Laridae	Larus	Larus dominicanus	2	3	1	3	3	3	9	0	1	0	2	3	6	0	0	0	0	1	0	3	2	6	0	2	0	0,5
57470	29/08/2017	Mammalia	Carnivora	Caniformia	Otariidae	Arctocephalus	Arctocephalus tropicalis	2	3	1	3	2	2	4	2	1	2	3	3	9	1	3	3	3	1	3	0	2	0	2	2	4	0,5
32882	23/03/2017	Aves	Suliformes		Sulidae	Sula	Sula leucogaster	2	2	1	2	3	3	9	0	1	0	3	3	9	0	0	0	0	1	0	2	2	4	0	2	0	0,5
27899	09/12/2016	Aves	Procellariiformes		Procellariidae	Puffinus	Puffinus puffinus	3	2	1	2	1	2	2	1	1	1	2	3	6	2	3	6	1	1	1	3	2	6	2	2	4	0,5
24254	24/11/2016	Aves	Sphenisciformes		Spheniscidae	Spheniscus	Spheniscus magellanicus	2	1	1	1	3	3	9	3	1	3	2	3	6	0	0	0	3	1	3	1	2	2	0	2	0	0,5
159270	08/03/2020	Reptilia	Testudines	Cryptodira	Cheloniidae	Chelonia	Chelonia mydas	2	2	2	4	3	3	9	0	1	0	2	3	6	0	0	0	0	1	0	3	2	6	3	2	6	0,509803922
182733	18/12/2019	Reptilia	Testudines	Cryptodira	Cheloniidae	Chelonia	Chelonia mydas	2	1	2	2	3	3	9	2	1	2	3	3	9	1	1	1	2	1	2	0	2	0	1	2	2	0,509803922
171050	15/12/2019	Reptilia	Testudines	Cryptodira	Cheloniidae	Chelonia	Chelonia mydas	2	2	2	4	3	3	9	2	1	2	3	3	9	0	0	0	1	1	1	0	2	0	2	2	4	0,509803922
150918	13/08/2019	Reptilia	Testudines	Cryptodira	Cheloniidae	Chelonia	Chelonia mydas	2	2	2	4	3	3	9	0	1	0	2	3	6	0	0	0	2	1	2	2	2	4	0	2	0	0,509803922
128456	04/08/2019	Reptilia	Testudines	Cryptodira	Cheloniidae	Chelonia	Chelonia mydas	2	3	2	6	2	3	6	2	1	2	2	2	4	1	2	2	3	1	3	0	2	0	0	2	0	0,509803922
149665	31/07/2019	Reptilia	Testudines	Cryptodira	Cheloniidae	Chelonia	Chelonia mydas	2	2	2	4	3	3	9	2	1	2	2	3	6	0	0	0	2	1	2	1	2	2	1	2	2	0,509803922
147074	26/06/2019	Reptilia	Testudines	Cryptodira	Cheloniidae	Chelonia	Chelonia mydas	3	3	2	6	2	2	4	2	1	2	2	3	6	0	0	0	3	1	3	1	2	2	0	2	0	0,509803922
137153	24/06/2019	Reptilia	Testudines	Cryptodira	Cheloniidae	Chelonia	Chelonia mydas	2	3	2	6	3	3	9	1	1	1	2	3	6	0	0	0	1	1	1	1	2	2	1	2	2	0,509803922
138271	06/04/2019	Reptilia	Testudines	Cryptodira	Cheloniidae	Chelonia	Chelonia mydas	2	2	2	4	3	3	9	0	1	0	3	3	9	0	0	0	1	1	1	1	2	2	0	2	0	0,509803922
133674	15/01/2019	Reptilia	Testudines	Cryptodira	Cheloniidae	Chelonia	Chelonia mydas	2	3	2	6	2	3	6	2	1	2	3	3	9	0	0	0	2	1	2	0	2	0	0	2	0	0,509803922
130536	06/01/2019	Reptilia	Testudines	Cryptodira	Cheloniidae	Chelonia	Chelonia mydas	2	3	2	6	2	3	6	0	1	0	2	3	6	0	0	0	3	1	3	2	2	4	1	2	2	0,509803922
109974	23/12/2018	Reptilia	Testudines	Cryptodira	Cheloniidae	Chelonia	Chelonia mydas	2	3	2	6	2	2	4	1	1	1	3	3	9	1	3	3	2	1	2	0	2	0	1	2	2	0,509803922
42542	04/11/2018	Reptilia	Testudines	Cryptodira	Cheloniidae	Chelonia	Chelonia mydas	2	3	2	6	1	3	3	0	1	0	3	3	9	0	0	0	3	1	3	2	2	4	2	2	4	0,509803922
34935	01/11/2018	Reptilia	Testudines	Cryptodira	Cheloniidae	Chelonia	Chelonia mydas	2	2	2	4	2	2	4	0	1	0	3	3	9	1	3	3	3	1	3	0	2	0	0	2	0	0,509803922
62497	30/10/2018	Reptilia	Testudines	Cryptodira	Cheloniidae	Chelonia	Chelonia mydas	2	2	2	4	2	3	6	2	1	2	3	3	9	1	3	3	1	1	1	0	2	0	0	2	0	0,509803922
39442	28/10/2018	Reptilia	Testudines	Cryptodira	Cheloniidae	Chelonia	Chelonia mydas	3	3	2	6	2	3	6	1	1	1	2	3	6	0	0	0	2	1	2	2	2	4	2	2	4	0,509803922
34932	19/10/2018	Reptilia	Testudines	Cryptodira	Cheloniidae	Chelonia	Chelonia mydas	2	2	2	4	2	3	6	1	1	1	3	3	9	1	3	3	2	1	2	0	2	0	0	2	0	0,509803922
95568	30/09/2018	Reptilia	Testudines	Cryptodira	Cheloniidae	Chelonia	Chelonia mydas	2	3	2	6	2	2	4	1	1	1	3	3	9	1	3	3	2	1	2	0	2	0	2	2	4	0,509803922
112245	13/09/2018	Reptilia	Testudines	Cryptodira	Cheloniidae	Chelonia	Chelonia mydas	2	3	2	6	3	3	9	1	1	1	3	3	9	0	0	0	0	1	0	0	2	0	2	2	4	0,509803922
84457	30/08/2018	Reptilia	Testudines	Cryptodira	Cheloniidae	Chelonia	Chelonia mydas	2	2	2	4	2	3	6	0	1	0	3	3	9	1	3	3	3	1	3	0	2	0	0	2	0	0,509803922
52567	25/08/2018	Reptilia	Testudines	Cryptodira	Cheloniidae	Chelonia	Chelonia mydas	2	1	2	2	3	3	9	0	1	0	3	3	9	1	3	3	2	1	2	0	2	0	2	2	4	0,509803922
94997	28/07/2018	Reptilia	Testudines	Cryptodira	Cheloniidae	Chelonia	Chelonia mydas	2	3	2	6	2	2	4	1	1	1	3	3	9	1	3	3	2	1	2	0	2	0	2	2	4	0,509803922
62131	16/06/2018	Reptilia	Testudines	Cryptodira	Cheloniidae	Chelonia	Chelonia mydas	2	1	2	2	3	3	9	2	1	2	3	3	9	0	0	0	3	1	3	0	2	0	0	2	0	0,509803922
39903	13/06/2018	Reptilia	Testudines	Cryptodira	Cheloniidae	Chelonia	Chelonia mydas	2	3	2	6	2	2	4	1	1	1	3	3	9	1	2	2	3	1	3	0	2	0	2	2	4	0,509803922
74470	11/06/2018	Reptilia	Testudines	Cryptodira	Cheloniidae	Chelonia	Chelonia mydas	2	1	2	2	2	3	6	2	1	2	3	3	9	0	0	0	2	1	2	2	2	4	3	2	6	0,509803922
89066	30/05/2018	Reptilia	Testudines	Cryptodira	Cheloniidae	Chelonia	Chelonia mydas	2	3	2	6	2	2	4	1	1	1	3	3	9	1	3	3	2	1	2	0	2	0	0	2	0	0,509803922
65368	26/05/2018	Reptilia	Testudines	Cryptodira	Cheloniidae	Chelonia	Chelonia mydas	2	3	2	6	2	2	4	3	1	3	3	3	9	0	0	0	1	1	1	0	2	0	1	2	2	0,509803922
88923	23/05/2018	Reptilia	Testudines	Cryptodira	Cheloniidae	Chelonia	Chelonia mydas	2	3	2	6	3	3	9	2	1	2	2	2	4	1	1	1	1	1	1	0	2	0	2	2	4	0,509803922
39900	21/04/2018	Reptilia	Testudines	Cryptodira	Cheloniidae	Chelonia	Chelonia mydas	3	2	2	4	2	2	4	0	1	0	3	2	6	3	2	6	2	1	2	0	2	0	1	2	2	0,509803922
49434	01/03/2018	Reptilia	Testudines	Cryptodira	Cheloniidae	Chelonia	Chelonia mydas	2	1	2	2	2	3	6	2	1	2	3	3	9	0	0	0	2	1	2	2	2	4	2	2	4	0,509803922
82611	28/02/2018	Reptilia	Testudines	Cryptodira	Cheloniidae	Chelonia	Chelonia mydas	2	3	2	6	1	2	2	1	1	1	3	3	9	2	2	4	3	1	3	0	2	0	0	2	0	0,509803922
35277	07/02/2018	Reptilia	Testudines	Cryptodira	Cheloniidae	Chelonia	Chelonia mydas	2	3	2	6	3	3	9	1	1	1	3	3	9	0	0	0	0	1	0	0	2	0	2	2	4	0,509803922
75057	07/02/2018	Reptilia	Testudines	Cryptodira	Cheloniidae	Chelonia	Chelonia mydas	2	3	2	6	3	3	9	1	1	1	3	3	9	0	0	0	0	1	0	0	2	0	2	2	4	0,509803922
79655	07/02/2018	Reptilia	Testudines	Cryptodira	Cheloniidae	Chelonia	Chelonia mydas	2	3	2	6	3	3	9	1	1	1	3	3	9	0	0	0	0	1	0	0	2	0	2	2	4	0,509803922
48127	16/01/2018	Reptilia	Testudines	Cryptodira	Cheloniidae	Chelonia	Chelonia mydas	2	2	2	4	2	2	4	2	1	2	3	3	9	1	2	2	2	1	2	1	2	2	1	2	2	0,509803922
64053	13/01/2018	Reptilia	Testudines	Cryptodira	Cheloniidae	Chelonia	Chelonia mydas	2	3	2	6	3	3	9	2	1	2	2	2	4	1	2	2	0	1	0	0	2	0	2	2	4	0,509803922
72556	09/12/2017	Reptilia	Testudines	Cryptodira	Cheloniidae	Chelonia	Chelonia mydas	2	3	2	6	3	3	9	2	1	2	2	2	4	1	1	1	3	1	3	0	2	0	0	2	0	0,509803922
62498	22/10/2017	Reptilia	Testudines	Cryptodira	Cheloniidae	Chelonia	Chelonia mydas	2	3	2	6	2	3	6	2	1	2	2	2	4	2	2	4	1	1	1	0	2	0	2	2	4	0,509803922
62072	18/10/2017	Reptilia	Testudines	Cryptodira	Cheloniidae	Chelonia	Chelonia mydas	2	2	2	4	3	3	9	2	1	2	2	2	4	0	0	0	0	1	0	2	2	4	0	2	0	0,509803922
61616	15/10/2017	Reptilia	Testudines	Cryptodira	Cheloniidae	Chelonia	Chelonia mydas	2	3	2	6	3	3	9	3	1	3	2	2	4	0	0	0	1	1	1	0	2	0	2	2	4	0,509803922
60614	06/10/2017	Reptilia	Testudines	Cryptodira	Cheloniidae	Chelonia	Chelonia mydas	2	2	2	4	3	3	9	1	1	1	3	3	9	1	1	1	1	1	1	0	2	0	0	2	0	0,509803922
59914	27/09/2017	Reptilia	Testudines	Cryptodira	Cheloniidae	Chelonia	Chelonia mydas	2	3	2	6	3	3	9	2	1	2	2	3	6	0	0	0	0	1	0	1	2	2	0	2	0	0,509803922
38714	15/09/2017	Reptilia	Testudines	Cryptodira	Cheloniidae	Chelonia	Chelonia mydas	2	3	2	6	2	3	6	2	1	2	2	3	6	1	2	2	3	1	3	0	2	0	0	2	0	0,509803922
14324	12/09/2017	Reptilia	Testudines	Cryptodira	Cheloniidae	Chelonia	Chelonia mydas	2	1	2	2	3	3	9	0	1	0	3	3	9	1	3	3	2	1	2	0	2	0	0	2	0	0,509803922
58713	12/09/2017	Reptilia	Testudines	Cryptodira	Cheloniidae	Chelonia	Chelonia mydas	2	3	2	6	3	3	9	2	1	2	2	3	6	0	0	0	2	1	2	0	2	0	0	2	0	0,509803922
32117	10/09/2017	Reptilia	Testudines	Cryptodira	Cheloniidae	Chelonia	Chelonia mydas	3	3	2	6	2	2	4	0	1	0	2	2	4	2	2	4	1	1	1	2	2	4	1	2	2	0,509803922
56231	11/08/2017	Reptilia	Testudines	Cryptodira	Cheloniidae	Chelonia	Chelonia mydas	2	3	2	6	2	3	6	2	1	2	2	3	6	1	2	2	3	1	3	0	2	0	0	2	0	0,509803922
55883	06/08/2017	Reptilia	Testudines	Cryptodira	Cheloniidae	Chelonia	Chelonia mydas	2	3	2	6	3	3	9	1	1	1	3	3	9	0	0	0	0	1	0	0	2	0	0	2	0	0,509803922
55518	02/08/2017	Reptilia	Testudines	Cryptodira	Cheloniidae	Chelonia	Chelonia mydas	3	3	2	6	2	2	4	2	1	2	2	2	4	1	2	2	3	1	3	0	2	0	2	2	4	0,509803922
44372	30/06/2017	Reptilia	Testudines	Cryptodira	Cheloniidae	Chelonia	Chelonia mydas	3	1	2	2	2	3	6	2	1	2	3	3	9	0	0	0	0	1	0	3	2	6	1	2	2	0,509803922
49902	27/06/2017	Reptilia	Testudines	Cryptodira	Cheloniidae	Chelonia	Chelonia mydas	2	2	2	4	1	3	3	0	1	0	3	3	9	0	0	0	3	1	3	3	2	6	1	2	2	0,509803922
40921	24/06/2017	Reptilia	Testudines	Cryptodira	Cheloniidae	Chelonia	Chelonia mydas	2	2	2	4	3	3	9	0	1	0	3	3	9	0	0	0	3	1	3	0	2	0	3	2	6	0,509803922
37148	01/06/2017	Reptilia	Testudines	Cryptodira	Cheloniidae	Chelonia	Chelonia mydas	2	2	2	4	0		0	1	1	1	3	3	9	3	3	9	2	1	2	0	2	0	0	2	0	0,509803922
38951	30/05/2017	Reptilia	Testudines	Cryptodira	Cheloniidae	Chelonia	Chelonia mydas	2	3	2	6	2	2	4	2	1	2	3	3	9	1	2	2	2	1	2	0	2	0	0	2	0	0,509803922
47646	23/05/2017	Reptilia	Testudines	Cryptodira	Cheloniidae	Chelonia	Chelonia mydas	2	3	2	6	1	1	1	2	1	2	3	3	9	0	0	0	3	1	3	2	2	4	0	2	0	0,509803922
32785	17/05/2017	Reptilia	Testudines	Cryptodira	Cheloniidae	Chelonia	Chelonia mydas	2	1	2	2	3	3	9	2	1	2	3	3	9	0	0	0	3	1	3	0	2	0	0	2	0	0,509803922
41196	06/04/2017	Reptilia	Testudines	Cryptodira	Cheloniidae	Chelonia	Chelonia mydas	2	2	2	4	3	3	9	3	1	3	2	2	4	0	0	0	3	1	3	0	2	0	0	2	0	0,509803922
43218	25/03/2017	Reptilia	Testudines	Cryptodira	Cheloniidae	Chelonia	Chelonia mydas	2	3	2	6	3	3	9	2	1	2	2	3	6	0	0	0	2	1	2	0	2	0	0	2	0	0,509803922
44408	19/03/2017	Reptilia	Testudines	Cryptodira	Cheloniidae	Chelonia	Chelonia mydas	2	2	2	4	3	2	6	2	1	2	3	3	9	0	0	0	0	1	0	2	2	4	0	2	0	0,509803922
44272	09/03/2017	Reptilia	Testudines	Cryptodira	Cheloniidae	Chelonia	Chelonia mydas	3	2	2	4	2	3	6	1	1	1	2	3	6	0	0	0	2	1	2	3	2	6	2	2	4	0,509803922
43478	22/02/2017	Reptilia	Testudines	Cryptodira	Cheloniidae	Chelonia	Chelonia mydas	2	3	2	6	1	2	2	1	1	1	3	3	9	0	0	0	3	1	3	2	2	4	0	2	0	0,509803922
42317	31/01/2017	Reptilia	Testudines	Cryptodira	Cheloniidae	Chelonia	Chelonia mydas	2	2	2	4	2	3	6	3	1	3	3	3	9	0	0	0	3	1	3	0	2	0	2	2	4	0,509803922
20351	20/01/2017	Reptilia	Testudines	Cryptodira	Cheloniidae	Chelonia	Chelonia mydas	2	2	2	4	3	3	9	2	1	2	2	3	6	0	0	0	2	1	2	1	2	2	0	2	0	0,509803922
30749	28/12/2016	Reptilia	Testudines	Cryptodira	Cheloniidae	Chelonia	Chelonia mydas	2	3	2	6	1	2	2	1	1	1	3	3	9	0	0	0	3	1	3	2	2	4	0	2	0	0,509803922
28568	04/12/2016	Reptilia	Testudines	Cryptodira	Cheloniidae	Chelonia	Chelonia mydas	2	2	2	4	3	3	9	0	1	0	3	3	9	0	0	0	3	1	3	0	2	0	2	2	4	0,509803922
28479	03/12/2016	Reptilia	Testudines	Cryptodira	Cheloniidae	Chelonia	Chelonia mydas	2	3	2	6	3	3	9	1	1	1	2	3	6	0	0	0	3	1	3	0	2	0	0	2	0	0,509803922
26802	24/11/2016	Reptilia	Testudines	Cryptodira	Cheloniidae	Chelonia	Chelonia mydas	2	2	2	4	3	3	9	3	1	3	2	2	4	1	1	1	0	1	0	2	2	4	0	2	0	0,509803922
27622	22/11/2016	Reptilia	Testudines	Cryptodira	Cheloniidae	Chelonia	Chelonia mydas	2	3	2	6	1	2	2	1	1	1	3	3	9	0	0	0	3	1	3	2	2	4	0	2	0	0,509803922
11693	10/11/2016	Reptilia	Testudines	Cryptodira	Cheloniidae	Chelonia	Chelonia mydas	3	3	2	6	3	3	9	1	1	1	2	2	4	0	0	0	1	1	1	1	2	2	0	2	0	0,509803922
26270	09/11/2016	Reptilia	Testudines	Cryptodira	Cheloniidae	Chelonia	Chelonia mydas	2	2	2	4	2	3	6	2	1	2	3	3	9	1	2	2	2	1	2	0	2	0	1	2	2	0,509803922
23243	25/10/2016	Reptilia	Testudines	Cryptodira	Cheloniidae	Chelonia	Chelonia mydas	2	3	2	6	3	3	9	2	1	2	2	2	4	0	0	0	2	1	2	0	2	0	0	2	0	0,509803922
12543	10/10/2016	Reptilia	Testudines	Cryptodira	Cheloniidae	Chelonia	Chelonia mydas	2	3	2	6	1	3	3	3	1	3	2	2	4	0	0	0	3	1	3	2	2	4	0	2	0	0,509803922
20198	27/09/2016	Reptilia	Testudines	Cryptodira	Cheloniidae	Chelonia	Chelonia mydas	2	3	2	6	3	3	9	2	1	2	2	3	6	0	0	0	2	1	2	0	2	0	3	2	6	0,509803922
14848	22/09/2016	Reptilia	Testudines	Cryptodira	Cheloniidae	Chelonia	Chelonia mydas	2	2	2	4	2	3	6	1	1	1	2	3	6	1	1	1	3	1	3	2	2	4	2	2	4	0,509803922
18682	09/09/2016	Reptilia	Testudines	Cryptodira	Cheloniidae	Chelonia	Chelonia mydas	2	3	2	6	2	2	4	2	1	2	2	3	6	0	0	0	3	1	3	2	2	4	0	2	0	0,509803922
17643	20/08/2016	Reptilia	Testudines	Cryptodira	Cheloniidae	Chelonia	Chelonia mydas	2	3	2	6	2	2	4	2	1	2	2	2	4	0	0	0	3	1	3	2	2	4	0	2	0	0,509803922
16245	09/08/2016	Reptilia	Testudines	Cryptodira	Cheloniidae	Chelonia	Chelonia mydas	2	3	2	6	2	2	4	2	1	2	2	3	6	0	0	0	3	1	3	2	2	4	0	2	0	0,509803922
16940	07/08/2016	Reptilia	Testudines	Cryptodira	Cheloniidae	Chelonia	Chelonia mydas	2	2	2	4	3	3	9	3	1	3	2	2	4	1	2	2	3	1	3	0	2	0	0	2	0	0,509803922
8995	25/01/2016	Reptilia	Testudines	Cryptodira	Cheloniidae	Chelonia	Chelonia mydas	2	2	2	4	3	3	9	2	1	2	2	3	6	1	1	1	3	1	3	0	2	0	2	2	4	0,509803922
3546	16/01/2016	Reptilia	Testudines	Cryptodira	Cheloniidae	Chelonia	Chelonia mydas	2	2	2	4	2	3	6	2	1	2	2	3	6	0	0	0	3	1	3	2	2	4	2	2	4	0,509803922
97	17/12/2015	Reptilia	Testudines	Cryptodira	Cheloniidae	Chelonia	Chelonia mydas	2	3	2	6	2	2	4	0	1	0	2	3	6	0	0	0	3	1	3	2	2	4	0	2	0	0,509803922
210688	15/10/2020	Aves	Charadriiformes		Laridae	Larus	Larus dominicanus	3	3	1	3	1	2	2	1	1	1	3	3	9	1	2	2	0	1	0	3	2	6	0	2	0	0,520833333
234551	07/10/2020	Aves	Procellariiformes		Procellariidae	Puffinus	Puffinus puffinus	2	3	1	3	2	3	6	0	1	0	2	3	6	1	1	1	1	1	1	3	2	6	0	2	0	0,520833333
229259	25/08/2020	Aves	Sphenisciformes		Spheniscidae	Spheniscus	Spheniscus magellanicus	3	3	1	3	3	3	9	0	1	0	3	3	9	0	0	0	2	1	2	0	2	0	0	2	0	0,520833333
215020	31/07/2020	Aves	Sphenisciformes		Spheniscidae	Spheniscus	Spheniscus magellanicus	3	2	1	2	3	3	9	1	1	1	3	3	9	0	0	0	2	1	2	0	2	0	2	2	4	0,520833333
221314	29/07/2020	Aves	Sphenisciformes		Spheniscidae	Spheniscus	Spheniscus magellanicus	2	3	1	3	3	3	9	1	1	1	2	2	4	0	0	0	2	1	2	2	2	4	0	2	0	0,520833333
216239	11/07/2020	Aves	Sphenisciformes		Spheniscidae	Spheniscus	Spheniscus magellanicus	3	2	1	2	3	3	9	1	1	1	3	3	9	0	0	0	2	1	2	0	2	0	2	2	4	0,520833333
213796	29/06/2020	Aves	Suliformes		Sulidae	Sula	Sula leucogaster	2	1	1	1	3	3	9	2	1	2	3	3	9	1	2	2	0	1	0	0	2	0	0	2	0	0,520833333
182773	24/06/2020	Aves	Sphenisciformes		Spheniscidae	Spheniscus	Spheniscus magellanicus	3	2	1	2	2	3	6	3	1	3	3	2	6	1	1	1	0	1	0	1	2	2	1	2	2	0,520833333
209158	24/06/2020	Aves	Sphenisciformes		Spheniscidae	Spheniscus	Spheniscus magellanicus	3	2	1	2	3	3	9	3	1	3	2	2	4	1	1	1	2	1	2	0	2	0	0	2	0	0,520833333
210937	22/06/2020	Aves	Sphenisciformes		Spheniscidae	Spheniscus	Spheniscus magellanicus	3	3	1	3	2	3	6	1	1	1	2	3	6	0	0	0	1	1	1	3	2	6	0	2	0	0,520833333
153990	20/06/2020	Aves	Sphenisciformes		Spheniscidae	Spheniscus	Spheniscus magellanicus	3	2	1	2	3	3	9	3	1	3	2	2	4	1	1	1	2	1	2	0	2	0	0	2	0	0,520833333
166411	19/06/2020	Aves	Sphenisciformes		Spheniscidae	Spheniscus	Spheniscus magellanicus	3	2	1	2	3	3	9	0	1	0	3	3	9	0	0	0	3	1	3	0	2	0	3	2	6	0,520833333
168054	15/06/2020	Aves	Sphenisciformes		Spheniscidae	Spheniscus	Spheniscus magellanicus	2	2	1	2	3	3	9	1	1	1	3	3	9	0	0	0	2	1	2	0	2	0	0	2	0	0,520833333
166406	26/04/2020	Aves	Charadriiformes		Laridae	Larus	Larus dominicanus	2	1	1	1	3	3	9	1	1	1	2	2	4	0	0	0	0	1	0	3	2	6	0	2	0	0,520833333
168872	08/03/2020	Aves	Sphenisciformes		Spheniscidae	Spheniscus	Spheniscus magellanicus	2	0	1	0	3	3	9	1	1	1	3	3	9	0	0	0	0	1	0	2	2	4	2	2	4	0,520833333
168296	22/02/2020	Aves	Charadriiformes		Laridae	Larus	Larus dominicanus	2	3	1	3	3	3	9	0	1	0	2	3	6	1	1	1	0	1	0	2	2	4	0	2	0	0,520833333
185388	26/12/2019	Aves	Suliformes		Phalacrocoracidae	Phalacrocorax	Phalacrocorax brasilianus	2	1	1	1	3	3	9	1	1	1	3	3	9	1	1	1	2	1	2	0	2	0	0	2	0	0,520833333
167832	08/11/2019	Aves	Charadriiformes		Laridae	Larus	Larus dominicanus	2	2	1	2	2	2	4	2	1	2	3	3	9	0	0	0	0	1	0	3	2	6	0	2	0	0,520833333
153474	29/10/2019	Aves	Charadriiformes		Laridae	Larus	Larus dominicanus	2	1	1	1	3	3	9	0	1	0	2	2	4	1	1	1	0	1	0	3	2	6	2	2	4	0,520833333
154440	28/10/2019	Aves	Procellariiformes		Procellariidae	Puffinus	Puffinus puffinus	2	3	1	3	2	3	6	0	1	0	3	3	9	0	0	0	3	1	3	1	2	2	0	2	0	0,520833333
153466	21/10/2019	Aves	Suliformes		Sulidae	Sula	Sula leucogaster	3	1	1	1	3	3	9	2	1	2	3	3	9	1	1	1	1	1	1	0	2	0	2	2	4	0,520833333
147874	20/10/2019	Aves	Sphenisciformes		Spheniscidae	Spheniscus	Spheniscus magellanicus	2	3	1	3	3	3	9	0	1	0	3	3	9	1	2	2	0	1	0	0	2	0	3	2	6	0,520833333
153428	15/09/2019	Mammalia	Cetacea	Odontoceti	Delphinidae	Stenella	Stenella frontalis	3	1	1	1	3	3	9	2	1	2	2	2	4	1	1	1	0	1	0	2	2	4	3	2	6	0,520833333
154495	04/09/2019	Aves	Sphenisciformes		Spheniscidae	Spheniscus	Spheniscus magellanicus	3	3	1	3	3	3	9	1	1	1	3	3	9	0	0	0	1	1	1	0	2	0	0	2	0	0,520833333
120178	09/06/2019	Aves	Sphenisciformes		Spheniscidae	Spheniscus	Spheniscus magellanicus	3	3	1	3	2	2	4	0	1	0	2	2	4	1	2	2	0	1	0	3	2	6	2	2	4	0,520833333
119342	16/05/2019	Aves	Procellariiformes		Procellariidae	Calonectris	Calonectris diomedea borealis	2	3	1	3	3	3	9	1	1	1	3	3	9	0	0	0	1	1	1	0	2	0	1	2	2	0,520833333
108826	10/05/2019	Aves	Sphenisciformes		Spheniscidae	Spheniscus	Spheniscus magellanicus	2	2	1	2	3	3	9	2	1	2	2	3	6	0	0	0	0	1	0	2	2	4	0	2	0	0,520833333
140190	02/04/2019	Aves	Charadriiformes		Laridae	Larus	Larus dominicanus	2	1	1	1	3	3	9	1	1	1	2	3	6	0	0	0	0	1	0	3	2	6	0	2	0	0,520833333
91023	23/03/2019	Aves	Sphenisciformes		Spheniscidae	Spheniscus	Spheniscus magellanicus	2	0	1	0	3	3	9	1	1	1	3	3	9	0	0	0	0	1	0	2	2	4	1	2	2	0,520833333
113513	22/12/2018	Aves	Pelecaniformes		Ardeidae	Ardea	Ardea cocoi	2	3	1	3	2	3	6	0	1	0	2	2	4	1	3	3	3	1	3	2	2	4	0	2	0	0,520833333
104218	17/11/2018	Aves	Suliformes		Sulidae	Sula	Sula leucogaster	2	0	1	0	3	3	9	0	1	0	2	3	6	2	3	6	0	1	0	1	2	2	3	2	6	0,520833333
112859	16/11/2018	Aves	Suliformes		Sulidae	Sula	Sula leucogaster	2	1	1	1	3	3	9	1	1	1	3	3	9	1	3	3	0	1	0	0	2	0	3	2	6	0,520833333
116815	12/11/2018	Aves	Charadriiformes		Laridae	Larus	Larus dominicanus	2	1	1	1	2	3	6	1	1	1	3	3	9	2	3	6	0	1	0	0	2	0	2	2	4	0,520833333
116816	11/11/2018	Aves	Procellariiformes		Procellariidae	Puffinus	Puffinus puffinus	2	3	1	3	2	3	6	1	1	1	3	3	9	1	3	3	1	1	1	0	2	0	2	2	4	0,520833333
104332	10/11/2018	Aves	Sphenisciformes		Spheniscidae	Spheniscus	Spheniscus magellanicus	3	2	1	2	3	3	9	1	1	1	3	3	9	0	0	0	0	1	0	1	2	2	1	2	2	0,520833333
115992	05/11/2018	Aves	Procellariiformes		Procellariidae	Puffinus	Puffinus puffinus	2	3	1	3	2	3	6	1	1	1	3	3	9	1	3	3	1	1	1	0	2	0	0	2	0	0,520833333
104212	31/10/2018	Aves	Procellariiformes		Procellariidae	Puffinus	Puffinus puffinus	2	3	1	3	2	3	6	0	1	0	2	3	6	0	0	0	2	1	2	3	2	6	0	2	0	0,520833333
123818	28/10/2018	Aves	Procellariiformes		Procellariidae	Puffinus	Puffinus puffinus	2	2	1	2	3	3	9	0	1	0	3	2	6	0	0	0	3	1	3	0	2	0	0	2	0	0,520833333
97429	27/10/2018	Aves	Sphenisciformes		Spheniscidae	Spheniscus	Spheniscus magellanicus	2	3	1	3	3	3	9	2	1	2	3	3	9	0	0	0	0	1	0	0	2	0	0	2	0	0,520833333
112825	26/10/2018	Aves	Procellariiformes		Procellariidae	Puffinus	Puffinus puffinus	2	3	1	3	2	3	6	0	1	0	2	3	6	2	3	6	2	1	2	0	2	0	2	2	4	0,520833333
113705	28/09/2018	Aves	Sphenisciformes		Spheniscidae	Spheniscus	Spheniscus magellanicus	2	3	1	3	2	3	6	1	1	1	2	2	4	0	0	0	3	1	3	3	2	6	0	2	0	0,520833333
106497	04/09/2018	Aves	Sphenisciformes		Spheniscidae	Spheniscus	Spheniscus magellanicus	3	2	1	2	3	3	9	2	1	2	2	2	4	1	2	2	2	1	2	0	2	0	2	2	4	0,520833333
102178	27/08/2018	Aves	Sphenisciformes		Spheniscidae	Spheniscus	Spheniscus magellanicus	2	3	1	3	2	3	6	0	1	0	2	2	4	2	2	4	0	1	0	3	2	6	0	2	0	0,520833333
64322	28/12/2017	Aves	Suliformes		Phalacrocoracidae	Phalacrocorax	Phalacrocorax brasilianus	2	2	1	2	2	3	6	2	1	2	2	3	6	0	0	0	3	1	3	2	2	4	0	2	0	0,520833333
54791	13/11/2017	Aves	Charadriiformes		Laridae	Larus	Larus dominicanus	3	2	1	2	1	3	3	0	1	0	2	3	6	2	3	6	0	1	0	3	2	6	0	2	0	0,520833333
32327	04/07/2017	Aves	Sphenisciformes		Spheniscidae	Spheniscus	Spheniscus magellanicus	2	1	1	1	3	3	9	1	1	1	2	2	4	0	0	0	0	1	0	3	2	6	1	2	2	0,520833333
44400	13/03/2017	Mammalia	Cetacea	Odontoceti	Kogiidae	Kogia	Kogia breviceps	2	2	1	2	3	3	9	2	1	2	2	3	6	1	2	2	2	1	2	0	2	0	0	2	0	0,520833333
29294	20/01/2017	Aves	Sphenisciformes		Spheniscidae	Spheniscus	Spheniscus magellanicus	2	3	1	3	2	3	6	2	1	2	2	3	6	0	0	0	2	1	2	2	2	4	1	2	2	0,520833333
15644	18/07/2016	Aves	Charadriiformes		Laridae	Larus	Larus dominicanus	2	2	1	2	1	3	3	2	1	2	3	3	9	1	1	1	0	1	0	3	2	6	2	2	4	0,520833333
168600	13/12/2019	Reptilia	Testudines	Cryptodira	Cheloniidae	Chelonia	Chelonia mydas	2	2	2	4	2	3	6	2	1	2	3	3	9	0	0	0	3	1	3	0	2	0	3	2	6	0,529411765
159063	15/11/2019	Reptilia	Testudines	Cryptodira	Cheloniidae	Chelonia	Chelonia mydas	2	3	2	6	3	3	9	0	1	0	3	3	9	0	0	0	0	1	0	0	2	0	3	2	6	0,529411765
159060	20/10/2019	Reptilia	Testudines	Cryptodira	Cheloniidae	Chelonia	Chelonia mydas	2	2	2	4	3	3	9	2	1	2	3	2	6	0	0	0	3	1	3	0	2	0	0	2	0	0,529411765
33407	28/07/2019	Reptilia	Testudines	Cryptodira	Cheloniidae	Chelonia	Chelonia mydas	2	3	2	6	2	2	4	2	1	2	2	3	6	1	3	3	3	1	3	0	2	0	0	2	0	0,529411765
79118	27/07/2019	Reptilia	Testudines	Cryptodira	Cheloniidae	Chelonia	Chelonia mydas	2	3	2	6	2	2	4	2	1	2	3	3	9	0	0	0	3	1	3	0	2	0	1	2	2	0,529411765
80933	10/06/2019	Reptilia	Testudines	Cryptodira	Cheloniidae	Chelonia	Chelonia mydas	2	3	2	6	1	2	2	2	1	2	3	3	9	1	2	2	3	1	3	0	2	0	1	2	2	0,529411765
55423	21/03/2019	Reptilia	Testudines	Cryptodira	Cheloniidae	Chelonia	Chelonia mydas	2	2	2	4	2	3	6	1	1	1	2	3	6	0	0	0	1	1	1	3	2	6	0	2	0	0,529411765
138269	07/03/2019	Reptilia	Testudines	Cryptodira	Cheloniidae	Chelonia	Chelonia mydas	2	2	2	4	1	3	3	2	1	2	3	3	9	0	0	0	2	1	2	2	2	4	1	2	2	0,529411765
130049	04/03/2019	Reptilia	Testudines	Cryptodira	Cheloniidae	Chelonia	Chelonia mydas	2	3	2	6	2	3	6	1	1	1	3	3	9	0	0	0	2	1	2	0	2	0	1	2	2	0,529411765
135926	19/02/2019	Reptilia	Testudines	Cryptodira	Cheloniidae	Chelonia	Chelonia mydas	2	2	2	4	2	3	6	2	1	2	2	3	6	1	2	2	2	1	2	1	2	2	2	2	4	0,529411765
42560	27/01/2019	Reptilia	Testudines	Cryptodira	Cheloniidae	Chelonia	Chelonia mydas	2	1	2	2	3	3	9	0	1	0	3	3	9	0	0	0	2	1	2	1	2	2	0	2	0	0,529411765
133074	12/01/2019	Reptilia	Testudines	Cryptodira	Cheloniidae	Chelonia	Chelonia mydas	2	1	2	2	3	3	9	2	1	2	3	3	9	0	0	0	2	1	2	0	2	0	1	2	2	0,529411765
106125	08/01/2019	Reptilia	Testudines	Cryptodira	Cheloniidae	Chelonia	Chelonia mydas	3	2	2	4	3	3	9	1	1	1	3	3	9	0	0	0	1	1	1	0	2	0	3	2	6	0,529411765
65418	03/01/2019	Reptilia	Testudines	Cryptodira	Cheloniidae	Chelonia	Chelonia mydas	2	3	2	6	3	3	9	2	1	2	1	2	2	1	2	2	3	1	3	0	2	0	3	2	6	0,529411765
57025	10/12/2018	Reptilia	Testudines	Cryptodira	Cheloniidae	Chelonia	Chelonia mydas	2	2	2	4	2	3	6	0	1	0	3	3	9	1	3	3	2	1	2	0	2	0	0	2	0	0,529411765
112211	07/12/2018	Reptilia	Testudines	Cryptodira	Cheloniidae	Chelonia	Chelonia mydas	3	1	2	2	3	3	9	1	1	1	3	3	9	0	0	0	3	1	3	0	2	0	1	2	2	0,529411765
38463	06/12/2018	Reptilia	Testudines	Cryptodira	Cheloniidae	Chelonia	Chelonia mydas	3	3	2	6	2	2	4	2	1	2	2	3	6	1	3	3	3	1	3	0	2	0	0	2	0	0,529411765
125349	20/11/2018	Reptilia	Testudines	Cryptodira	Cheloniidae	Chelonia	Chelonia mydas	2	2	2	4	3	3	9	2	1	2	3	3	9	0	0	0	0	1	0	0	2	0	1	2	2	0,529411765
33914	13/11/2018	Reptilia	Testudines	Cryptodira	Cheloniidae	Chelonia	Chelonia mydas	2	3	2	6	2	3	6	0	1	0	3	3	9	0	0	0	3	1	3	0	2	0	3	2	6	0,529411765
59378	03/11/2018	Reptilia	Testudines	Cryptodira	Cheloniidae	Chelonia	Chelonia mydas	2	3	2	6	2	2	4	1	1	1	3	3	9	1	2	2	2	1	2	0	2	0	0	2	0	0,529411765
125096	27/10/2018	Reptilia	Testudines	Cryptodira	Cheloniidae	Chelonia	Chelonia mydas	2	3	2	6	2	2	4	1	1	1	3	3	9	0	0	0	2	1	2	0	2	0	0	2	0	0,529411765
100480	10/10/2018	Reptilia	Testudines	Cryptodira	Cheloniidae	Chelonia	Chelonia mydas	2	3	2	6	2	2	4	1	1	1	3	3	9	1	2	2	2	1	2	0	2	0	1	2	2	0,529411765
100481	07/10/2018	Reptilia	Testudines	Cryptodira	Cheloniidae	Chelonia	Chelonia mydas	3	3	2	6	2	3	6	0	1	0	3	3	9	0	0	0	3	1	3	0	2	0	0	2	0	0,529411765
99790	10/09/2018	Reptilia	Testudines	Cryptodira	Cheloniidae	Chelonia	Chelonia mydas	2	3	2	6	3	3	9	2	1	2	2	3	6	1	1	1	0	1	0	0	2	0	0	2	0	0,529411765
42530	24/08/2018	Reptilia	Testudines	Cryptodira	Cheloniidae	Chelonia	Chelonia mydas	3	3	2	6	2	3	6	0	1	0	2	3	6	0	0	0	2	1	2	2	2	4	2	2	4	0,529411765
94310	06/08/2018	Reptilia	Testudines	Cryptodira	Cheloniidae	Chelonia	Chelonia mydas	2	3	2	6	2	3	6	0	1	0	3	3	9	0	0	0	1	1	1	1	2	2	0	2	0	0,529411765
73222	15/07/2018	Reptilia	Testudines	Cryptodira	Cheloniidae	Chelonia	Chelonia mydas	2	2	2	4	3	2	6	2	1	2	3	3	9	0	0	0	0	1	0	0	2	0	2	2	4	0,529411765
92781	10/07/2018	Reptilia	Testudines	Cryptodira	Cheloniidae	Chelonia	Chelonia mydas	2	3	2	6	2	3	6	1	1	1	3	3	9	1	1	1	1	1	1	0	2	0	0	2	0	0,529411765
77622	01/07/2018	Reptilia	Testudines	Cryptodira	Cheloniidae	Chelonia	Chelonia mydas	2	2	2	4	2	3	6	2	1	2	3	3	9	1	2	2	1	1	1	0	2	0	0	2	0	0,529411765
34648	24/06/2018	Reptilia	Testudines	Cryptodira	Cheloniidae	Chelonia	Chelonia mydas	2	2	2	4	2	3	6	3	1	3	3	3	9	0	0	0	2	1	2	0	2	0	0	2	0	0,529411765
68738	12/06/2018	Reptilia	Testudines	Cryptodira	Cheloniidae	Chelonia	Chelonia mydas	2	3	2	6	3	3	9	2	1	2	2	3	6	1	1	1	0	1	0	0	2	0	0	2	0	0,529411765
50248	03/06/2018	Reptilia	Testudines	Cryptodira	Cheloniidae	Chelonia	Chelonia mydas	2	3	2	6	2	2	4	1	1	1	3	3	9	1	1	1	1	1	1	0	2	0	2	2	4	0,529411765
50625	02/06/2018	Reptilia	Testudines	Cryptodira	Cheloniidae	Chelonia	Chelonia mydas	2	3	2	6	3	3	9	1	1	1	1	2	2	0	0	0	3	1	3	1	2	2	1	2	2	0,529411765
65589	28/05/2018	Reptilia	Testudines	Cryptodira	Cheloniidae	Chelonia	Chelonia mydas	2	3	2	6	3	3	9	2	1	2	2	3	6	0	0	0	1	1	1	0	2	0	2	2	4	0,529411765
77069	26/05/2018	Reptilia	Testudines	Cryptodira	Cheloniidae	Chelonia	Chelonia mydas	2	2	2	4	2	3	6	1	1	1	3	3	9	1	3	3	1	1	1	0	2	0	1	2	2	0,529411765
33291	11/05/2018	Reptilia	Testudines	Cryptodira	Cheloniidae	Chelonia	Chelonia mydas	2	2	2	4	2	2	4	1	1	1	3	3	9	1	3	3	3	1	3	0	2	0	1	2	2	0,529411765
37487	06/05/2018	Reptilia	Testudines	Cryptodira	Cheloniidae	Chelonia	Chelonia mydas	3	2	2	4	1	2	2	3	1	3	3	3	9	0	0	0	2	1	2	2	2	4	2	2	4	0,529411765
56546	29/04/2018	Reptilia	Testudines	Cryptodira	Cheloniidae	Chelonia	Chelonia mydas	2	2	2	4	3	3	9	2	1	2	2	3	6	0	0	0	3	1	3	0	2	0	3	2	6	0,529411765
64885	21/04/2018	Reptilia	Testudines	Cryptodira	Cheloniidae	Chelonia	Chelonia mydas	2	3	2	6	3	3	9	2	1	2	2	3	6	0	0	0	1	1	1	0	2	0	0	2	0	0,529411765
39397	14/04/2018	Reptilia	Testudines	Cryptodira	Cheloniidae	Chelonia	Chelonia mydas	2	3	2	6	2	2	4	1	1	1	2	2	4	1	1	1	2	1	2	2	2	4	2	2	4	0,529411765
84794	23/03/2018	Reptilia	Testudines	Cryptodira	Cheloniidae	Chelonia	Chelonia mydas	2	3	2	6	3	3	9	3	1	3	2	3	6	0	0	0	0	1	0	0	2	0	2	2	4	0,529411765
76652	20/03/2018	Reptilia	Testudines	Cryptodira	Cheloniidae	Chelonia	Chelonia mydas	2	2	2	4	2	2	4	1	1	1	3	3	9	1	1	1	3	1	3	0	2	0	0	2	0	0,529411765
33098	16/03/2018	Reptilia	Testudines	Cryptodira	Cheloniidae	Chelonia	Chelonia mydas	2	2	2	4	3	3	9	2	1	2	2	3	6	0	0	0	3	1	3	0	2	0	0	2	0	0,529411765
60342	13/03/2018	Reptilia	Testudines	Cryptodira	Cheloniidae	Chelonia	Chelonia mydas	2	3	2	6	2	3	6	2	1	2	2	2	4	0	0	0	0	1	0	3	2	6	0	2	0	0,529411765
76711	07/03/2018	Reptilia	Testudines	Cryptodira	Cheloniidae	Chelonia	Chelonia mydas	2	2	2	4	2	3	6	2	1	2	2	3	6	0	0	0	0	1	0	3	2	6	0	2	0	0,529411765
81218	20/02/2018	Reptilia	Testudines	Cryptodira	Cheloniidae	Chelonia	Chelonia mydas	2	2	2	4	3	3	9	2	1	2	3	3	9	0	0	0	0	1	0	0	2	0	2	2	4	0,529411765
79828	10/02/2018	Reptilia	Testudines	Cryptodira	Cheloniidae	Chelonia	Chelonia mydas	2	3	2	6	3	3	9	1	1	1	2	3	6	0	0	0	2	1	2	0	2	0	2	2	4	0,529411765
79794	07/02/2018	Reptilia	Testudines	Cryptodira	Cheloniidae	Chelonia	Chelonia mydas	2	3	2	6	3	2	6	1	1	1	2	3	6	1	2	2	0	1	0	0	2	0	2	2	4	0,529411765
79160	29/01/2018	Reptilia	Testudines	Cryptodira	Cheloniidae	Chelonia	Chelonia mydas	2	1	2	2	2	3	6	2	1	2	3	3	9	0	0	0	1	1	1	2	2	4	1	2	2	0,529411765
58196	28/01/2018	Reptilia	Testudines	Cryptodira	Cheloniidae	Chelonia	Chelonia mydas	2	3	2	6	3	3	9	1	1	1	2	3	6	1	2	2	0	1	0	0	2	0	0	2	0	0,529411765
41670	24/01/2018	Reptilia	Testudines	Cryptodira	Cheloniidae	Chelonia	Chelonia mydas	2	3	2	6	1	2	2	1	1	1	3	3	9	0	0	0	2	1	2	2	2	4	0	2	0	0,529411765
76290	04/01/2018	Reptilia	Testudines	Cryptodira	Cheloniidae	Chelonia	Chelonia mydas	2	3	2	6	2	3	6	2	1	2	2	3	6	0	0	0	2	1	2	1	2	2	0	2	0	0,529411765
75243	02/01/2018	Reptilia	Testudines	Cryptodira	Cheloniidae	Chelonia	Chelonia mydas	2	2	2	4	3	3	9	2	1	2	2	3	6	0	0	0	3	1	3	0	2	0	2	2	4	0,529411765
39890	25/12/2017	Reptilia	Testudines	Cryptodira	Cheloniidae	Chelonia	Chelonia mydas	2	2	2	4	3	3	9	2	1	2	2	2	4	1	1	1	2	1	2	0	2	0	1	2	2	0,529411765
60057	23/11/2017	Reptilia	Testudines	Cryptodira	Cheloniidae	Chelonia	Chelonia mydas	2	3	2	6	3	3	9	3	1	3	2	3	6	0	0	0	0	1	0	0	2	0	0	2	0	0,529411765
69284	22/11/2017	Reptilia	Testudines	Cryptodira	Cheloniidae	Chelonia	Chelonia mydas	2	3	2	6	2	3	6	0	1	0	3	3	9	1	2	2	1	1	1	0	2	0	1	2	2	0,529411765
37206	07/11/2017	Reptilia	Testudines	Cryptodira	Cheloniidae	Chelonia	Chelonia mydas	3	3	2	6	2	3	6	2	1	2	2	2	4	1	2	2	2	1	2	0	2	0	1	2	2	0,529411765
59782	03/11/2017	Reptilia	Testudines	Cryptodira	Cheloniidae	Chelonia	Chelonia mydas	2	3	2	6	3	3	9	2	1	2	2	2	4	0	0	0	1	1	1	0	2	0	0	2	0	0,529411765
50204	02/11/2017	Reptilia	Testudines	Cryptodira	Cheloniidae	Chelonia	Chelonia mydas	2	3	2	6	1	2	2	2	1	2	3	3	9	1	2	2	3	1	3	0	2	0	0	2	0	0,529411765
59944	26/09/2017	Reptilia	Testudines	Cryptodira	Cheloniidae	Chelonia	Chelonia mydas	2	2	2	4	2	2	4	2	1	2	3	3	9	1	2	2	3	1	3	0	2	0	2	2	4	0,529411765
56979	24/09/2017	Reptilia	Testudines	Cryptodira	Cheloniidae	Chelonia	Chelonia mydas	2	2	2	4	3	3	9	2	1	2	3	3	9	0	0	0	0	1	0	0	2	0	1	2	2	0,529411765
57813	04/09/2017	Reptilia	Testudines	Cryptodira	Cheloniidae	Chelonia	Chelonia mydas	2	2	2	4	2	2	4	1	1	1	3	3	9	1	3	3	3	1	3	0	2	0	2	2	4	0,529411765
57232	29/08/2017	Reptilia	Testudines	Cryptodira	Cheloniidae	Chelonia	Chelonia mydas	2	3	2	6	1	2	2	2	1	2	3	3	9	1	2	2	3	1	3	0	2	0	3	2	6	0,529411765
43703	28/08/2017	Reptilia	Testudines	Cryptodira	Cheloniidae	Chelonia	Chelonia mydas	2	2	2	4	2	3	6	1	1	1	3	3	9	1	1	1	3	1	3	0	2	0	0	2	0	0,529411765
29939	17/08/2017	Reptilia	Testudines	Cryptodira	Cheloniidae	Chelonia	Chelonia mydas	2	3	2	6	2	2	4	1	1	1	2	2	4	1	2	2	3	1	3	0	2	0	0	2	0	0,529411765
35684	13/08/2017	Reptilia	Testudines	Cryptodira	Cheloniidae	Chelonia	Chelonia mydas	2	3	2	6	3	3	9	2	1	2	2	3	6	0	0	0	1	1	1	0	2	0	0	2	0	0,529411765
50806	12/08/2017	Reptilia	Testudines	Cryptodira	Cheloniidae	Chelonia	Chelonia mydas	3	1	2	2	3	3	9	0	1	0	2	3	6	0	0	0	3	1	3	2	2	4	3	2	6	0,529411765
55344	30/07/2017	Reptilia	Testudines	Cryptodira	Cheloniidae	Chelonia	Chelonia mydas	2	3	2	6	1	2	2	2	1	2	3	3	9	1	2	2	3	1	3	0	2	0	1	2	2	0,529411765
35671	17/07/2017	Reptilia	Testudines	Cryptodira	Cheloniidae	Chelonia	Chelonia mydas	2	1	2	2	3	3	9	2	1	2	3	3	9	0	0	0	2	1	2	0	2	0	2	2	4	0,529411765
35655	08/07/2017	Reptilia	Testudines	Cryptodira	Cheloniidae	Chelonia	Chelonia mydas	2	3	2	6	3	3	9	3	1	3	2	2	4	0	0	0	0	1	0	0	2	0	2	2	4	0,529411765
46241	27/06/2017	Reptilia	Testudines	Cryptodira	Cheloniidae	Chelonia	Chelonia mydas	2	3	2	6	3	3	9	1	1	1	2	3	6	1	2	2	0	1	0	0	2	0	1	2	2	0,529411765
48537	07/06/2017	Reptilia	Testudines	Cryptodira	Cheloniidae	Chelonia	Chelonia mydas	2	3	2	6	2	2	4	2	1	2	3	2	6	0	0	0	3	1	3	0	2	0	1	2	2	0,529411765
40184	24/05/2017	Reptilia	Testudines	Cryptodira	Cheloniidae	Chelonia	Chelonia mydas	2	3	2	6	1	2	2	2	1	2	2	3	6	1	1	1	3	1	3	2	2	4	0	2	0	0,529411765
44492	17/05/2017	Reptilia	Testudines	Cryptodira	Cheloniidae	Chelonia	Chelonia mydas	2	2	2	4	3	3	9	1	1	1	2	3	6	1	3	3	1	1	1	0	2	0	0	2	0	0,529411765
32158	10/05/2017	Reptilia	Testudines	Cryptodira	Cheloniidae	Chelonia	Chelonia mydas	3	2	2	4	3	3	9	2	1	2	2	3	6	0	0	0	3	1	3	0	2	0	0	2	0	0,529411765
43721	26/02/2017	Reptilia	Testudines	Cryptodira	Cheloniidae	Chelonia	Chelonia mydas	3	2	2	4	2	3	6	2	1	2	2	2	4	0	0	0	0	1	0	3	2	6	1	2	2	0,529411765
29947	31/01/2017	Reptilia	Testudines	Cryptodira	Cheloniidae	Chelonia	Chelonia mydas	3	1	2	2	2	3	6	2	1	2	2	2	4	1	1	1	3	1	3	2	2	4	3	2	6	0,529411765
42177	29/01/2017	Reptilia	Testudines	Cryptodira	Cheloniidae	Chelonia	Chelonia mydas	2	2	2	4	3	3	9	2	1	2	3	2	6	1	2	2	1	1	1	0	2	0	0	2	0	0,529411765
41296	24/01/2017	Reptilia	Testudines	Cryptodira	Cheloniidae	Chelonia	Chelonia mydas	3	1	2	2	3	3	9	2	1	2	3	3	9	0	0	0	2	1	2	0	2	0	3	2	6	0,529411765
36944	09/01/2017	Reptilia	Testudines	Cryptodira	Cheloniidae	Chelonia	Chelonia mydas	2	1	2	2	3	3	9	2	1	2	3	3	9	1	2	2	0	1	0	0	2	0	0	2	0	0,529411765
19495	05/10/2016	Reptilia	Testudines	Cryptodira	Cheloniidae	Chelonia	Chelonia mydas	2	2	2	4	1	2	2	3	1	3	2	2	4	0	0	0	3	1	3	3	2	6	0	2	0	0,529411765
17467	01/09/2016	Reptilia	Testudines	Cryptodira	Cheloniidae	Chelonia	Chelonia mydas	2	3	2	6	3	3	9	2	1	2	1	3	3	1	2	2	2	1	2	0	2	0	0	2	0	0,529411765
18091	28/08/2016	Reptilia	Testudines	Cryptodira	Cheloniidae	Chelonia	Chelonia mydas	3	1	2	2	3	3	9	2	1	2	2	2	4	1	2	2	3	1	3	0	2	0	0	2	0	0,529411765
17675	20/08/2016	Reptilia	Testudines	Cryptodira	Cheloniidae	Chelonia	Chelonia mydas	2	1	2	2	3	3	9	2	1	2	2	3	6	1	2	2	3	1	3	0	2	0	1	2	2	0,529411765
964	15/04/2016	Reptilia	Testudines	Cryptodira	Cheloniidae	Chelonia	Chelonia mydas	3	3	2	6	1	2	2	1	1	1	2	3	6	0	0	0	3	1	3	3	2	6	0	2	0	0,529411765
4420	22/03/2016	Reptilia	Testudines	Cryptodira	Cheloniidae	Chelonia	Chelonia mydas	2	1	2	2	2	3	6	1	1	1	3	3	9	1	3	3	3	1	3	0	2	0	0	2	0	0,529411765
2091	11/01/2016	Reptilia	Testudines	Cryptodira	Cheloniidae	Chelonia	Chelonia mydas	2	3	2	6	2	2	4	1	1	1	3	3	9	1	1	1	3	1	3	0	2	0	0	2	0	0,529411765
1537	17/12/2015	Reptilia	Testudines	Cryptodira	Cheloniidae	Chelonia	Chelonia mydas	2	3	2	6	1	2	2	1	1	1	2	3	6	0	0	0	3	1	3	3	2	6	0	2	0	0,529411765
230905	03/10/2020	Aves	Sphenisciformes		Spheniscidae	Spheniscus	Spheniscus magellanicus	2	2	1	2	2	3	6	1	1	1	3	3	9	0	0	0	0	1	0	2	2	4	2	2	4	0,541666667
228330	12/09/2020	Aves	Sphenisciformes		Spheniscidae	Spheniscus	Spheniscus magellanicus	3	3	1	3	3	3	9	1	1	1	3	3	9	0	0	0	0	1	0	0	2	0	2	2	4	0,541666667
228850	03/09/2020	Aves	Charadriiformes		Laridae	Larus	Larus dominicanus	2	2	1	2	3	3	9	0	1	0	3	3	9	0	0	0	0	1	0	1	2	2	2	2	4	0,541666667
212814	01/09/2020	Aves	Sphenisciformes		Spheniscidae	Spheniscus	Spheniscus magellanicus	3	3	1	3	3	3	9	1	1	1	3	3	9	0	0	0	0	1	0	0	2	0	2	2	4	0,541666667
229695	30/08/2020	Aves	Charadriiformes		Stercorariidae	Stercorarius		2	3	1	3	3	3	9	0	1	0	2	3	6	0	0	0	0	1	0	2	2	4	0	2	0	0,541666667
227571	21/08/2020	Aves	Sphenisciformes		Spheniscidae	Spheniscus	Spheniscus magellanicus	2	3	1	3	3	3	9	1	1	1	3	3	9	0	0	0	0	1	0	0	2	0	1	2	2	0,541666667
226881	11/08/2020	Aves	Sphenisciformes		Spheniscidae	Spheniscus	Spheniscus magellanicus	2	1	1	1	3	3	9	1	1	1	3	3	9	0	0	0	2	1	2	0	2	0	0	2	0	0,541666667
216261	05/08/2020	Aves	Sphenisciformes		Spheniscidae	Spheniscus	Spheniscus magellanicus	3	3	1	3	2	3	6	1	1	1	3	3	9	0	0	0	3	1	3	0	2	0	0	2	0	0,541666667
212278	27/07/2020	Mammalia	Carnivora	Caniformia	Otariidae	Arctocephalus	Arctocephalus australis	2	3	1	3	2	3	6	2	1	2	2	2	4	0	0	0	3	1	3	2	2	4	2	2	4	0,541666667
199458	07/07/2020	Aves	Sphenisciformes		Spheniscidae	Spheniscus	Spheniscus magellanicus	2	3	1	3	2	3	6	0	1	0	2	3	6	0	0	0	3	1	3	2	2	4	0	2	0	0,541666667
211064	06/07/2020	Aves	Sphenisciformes		Spheniscidae	Spheniscus	Spheniscus magellanicus	3	2	1	2	3	3	9	0	1	0	3	3	9	0	0	0	2	1	2	0	2	0	2	2	4	0,541666667
215818	02/07/2020	Aves	Suliformes		Sulidae	Sula	Sula leucogaster	2	0	1	0	3	3	9	1	1	1	2	2	4	0	0	0	0	1	0	3	2	6	3	2	6	0,541666667
214601	29/06/2020	Aves	Sphenisciformes		Spheniscidae	Spheniscus	Spheniscus magellanicus	2	3	1	3	2	3	6	1	1	1	3	3	9	0	0	0	1	1	1	1	2	2	2	2	4	0,541666667
153991	20/06/2020	Aves	Sphenisciformes		Spheniscidae	Spheniscus	Spheniscus magellanicus	3	2	1	2	3	3	9	3	1	3	2	2	4	1	1	1	3	1	3	0	2	0	0	2	0	0,541666667
175875	18/06/2020	Aves	Sphenisciformes		Spheniscidae	Spheniscus	Spheniscus magellanicus	2	3	1	3	3	3	9	1	1	1	2	3	6	0	0	0	3	1	3	0	2	0	0	2	0	0,541666667
210974	18/06/2020	Aves	Sphenisciformes		Spheniscidae	Spheniscus	Spheniscus magellanicus	2	3	1	3	2	2	4	0	1	0	2	3	6	0	0	0	3	1	3	3	2	6	2	2	4	0,541666667
166407	17/06/2020	Aves	Sphenisciformes		Spheniscidae	Spheniscus	Spheniscus magellanicus	2	3	1	3	3	3	9	0	1	0	2	2	4	0	0	0	2	1	2	1	2	2	0	2	0	0,541666667
181527	17/06/2020	Aves	Sphenisciformes		Spheniscidae	Spheniscus	Spheniscus magellanicus	3	2	1	2	2	3	6	1	1	1	2	2	4	0	0	0	3	1	3	2	2	4	0	2	0	0,541666667
201523	23/05/2020	Aves	Charadriiformes		Laridae	Rynchops	Rynchops niger	2	3	1	3	3	3	9	1	1	1	2	3	6	0	0	0	3	1	3	0	2	0	0	2	0	0,541666667
196807	12/05/2020	Aves	Charadriiformes		Laridae	Larus	Larus dominicanus	2	3	1	3	3	3	9	1	1	1	3	3	9	0	0	0	0	1	0	0	2	0	0	2	0	0,541666667
171370	12/04/2020	Aves	Charadriiformes		Recurvirostridae	Himantopus	Himantopus melanurus	3	2	1	2	3	3	9	0	1	0	1	2	2	0	0	0	3	1	3	3	2	6	0	2	0	0,541666667
195359	04/04/2020	Aves	Charadriiformes		Laridae	Larus	Larus dominicanus	2	2	1	2	2	3	6	0	1	0	3	3	9	1	1	1	0	1	0	2	2	4	2	2	4	0,541666667
168544	24/03/2020	Aves	Charadriiformes		Laridae	Larus	Larus dominicanus	2	2	1	2	2	3	6	3	1	3	2	2	4	0	0	0	3	1	3	2	2	4	0	2	0	0,541666667
178631	25/01/2020	Aves	Charadriiformes		Laridae	Larus	Larus dominicanus	2	3	1	3	2	3	6	1	1	1	2	3	6	0	0	0	0	1	0	3	2	6	0	2	0	0,541666667
154468	09/12/2019	Aves	Procellariiformes		Procellariidae	Puffinus	Puffinus puffinus	2	3	1	3	3	3	9	0	1	0	3	3	9	0	0	0	1	1	1	0	2	0	0	2	0	0,541666667
181828	07/12/2019	Aves	Charadriiformes		Laridae	Larus	Larus dominicanus	2	3	1	3	2	2	4	0	1	0	3	3	9	0	0	0	0	1	0	3	2	6	0	2	0	0,541666667
168958	17/11/2019	Aves	Suliformes		Sulidae	Sula	Sula leucogaster	2	2	1	2	3	3	9	2	1	2	3	3	9	0	0	0	0	1	0	0	2	0	2	2	4	0,541666667
181811	14/11/2019	Aves	Suliformes		Phalacrocoracidae	Phalacrocorax	Phalacrocorax brasilianus	3	1	1	1	1	2	2	0	1	0	3	3	9	1	2	2	2	1	2	3	2	6	3	2	6	0,541666667
172236	10/11/2019	Aves	Sphenisciformes		Spheniscidae	Spheniscus	Spheniscus magellanicus	2	2	1	2	3	3	9	2	1	2	3	3	9	0	0	0	0	1	0	0	2	0	3	2	6	0,541666667
179548	29/10/2019	Mammalia	Cetacea	Odontoceti	Delphinidae	Steno	Steno bredanensis	3	2	1	2	2	2	4	2	1	2	3	2	6	1	2	2	3	1	3	0	2	0	3	2	6	0,541666667
176790	07/10/2019	Aves	Charadriiformes		Laridae	Larus	Larus dominicanus	2	1	1	1	2	3	6	0	1	0	3	3	9	0	0	0	2	1	2	2	2	4	0	2	0	0,541666667
38890	27/08/2019	Mammalia	Cetacea	Odontoceti	Delphinidae	Steno	Steno bredanensis	2	2	1	2	3	3	9	0	1	0	2	3	6	1	2	2	3	1	3	0	2	0	3	2	6	0,541666667
157560	23/08/2019	Aves	Sphenisciformes		Spheniscidae	Spheniscus	Spheniscus magellanicus	3	2	1	2	2	3	6	1	1	1	3	3	9	0	0	0	2	1	2	1	2	2	0	2	0	0,541666667
152736	18/08/2019	Aves	Sphenisciformes		Spheniscidae	Spheniscus	Spheniscus magellanicus	3	2	1	2	3	3	9	1	1	1	3	3	9	0	0	0	1	1	1	0	2	0	3	2	6	0,541666667
110809	17/08/2019	Aves	Sphenisciformes		Spheniscidae	Spheniscus	Spheniscus magellanicus	2	2	1	2	3	2	6	1	1	1	2	3	6	0	0	0	0	1	0	2	2	4	0	2	0	0,541666667
108525	01/08/2019	Aves	Suliformes		Sulidae	Sula	Sula leucogaster	2	2	1	2	2	3	6	2	1	2	3	3	9	1	1	1	0	1	0	1	2	2	0	2	0	0,541666667
114370	12/07/2019	Aves	Sphenisciformes		Spheniscidae	Spheniscus	Spheniscus magellanicus	2	3	1	3	3	3	9	0	1	0	2	2	4	0	0	0	0	1	0	2	2	4	1	2	2	0,541666667
34824	15/06/2019	Aves	Sphenisciformes		Spheniscidae	Spheniscus	Spheniscus magellanicus	2	2	1	2	3	3	9	0	1	0	3	3	9	0	0	0	0	1	0	1	2	2	3	2	6	0,541666667
134281	09/04/2019	Aves	Suliformes		Fregatidae	Fregata	Fregata magnificens	2	1	1	1	2	3	6	3	1	3	3	3	9	1	1	1	0	1	0	1	2	2	0	2	0	0,541666667
106735	22/02/2019	Aves	Charadriiformes		Laridae	Larus	Larus dominicanus	2	3	1	3	3	3	9	0	1	0	2	3	6	0	0	0	0	1	0	2	2	4	2	2	4	0,541666667
102104	13/02/2019	Aves	Charadriiformes		Laridae	Larus	Larus dominicanus	2	1	1	1	3	3	9	2	1	2	2	3	6	0	0	0	0	1	0	2	2	4	1	2	2	0,541666667
134267	19/01/2019	Mammalia	Cetacea	Odontoceti	Iniidae	Pontoporia	Pontoporia blainvillei	2	1	1	1	3	3	9	1	1	1	3	3	9	1	2	2	0	1	0	0	2	0	2	2	4	0,541666667
119431	18/01/2019	Aves	Charadriiformes		Laridae	Larus	Larus dominicanus	2	1	1	1	3	3	9	1	1	1	3	2	6	0	0	0	0	1	0	1	2	2	1	2	2	0,541666667
112772	23/12/2018	Aves	Suliformes		Sulidae	Sula	Sula leucogaster	2	2	1	2	2	3	6	2	1	2	3	3	9	0	0	0	3	1	3	0	2	0	2	2	4	0,541666667
126417	05/11/2018	Aves	Procellariiformes		Procellariidae	Puffinus	Puffinus puffinus	2	3	1	3	3	3	9	1	1	1	2	3	6	0	0	0	3	1	3	0	2	0	2	2	4	0,541666667
58048	13/10/2018	Aves	Procellariiformes		Procellariidae	Puffinus	Puffinus puffinus	2	2	1	2	3	3	9	0	1	0	2	3	6	0	0	0	3	1	3	1	2	2	0	2	0	0,541666667
115425	18/09/2018	Aves	Sphenisciformes		Spheniscidae	Spheniscus	Spheniscus magellanicus	2	2	1	2	2	3	6	0	1	0	2	3	6	2	3	6	0	1	0	1	2	2	0	2	0	0,541666667
57600	24/08/2018	Aves	Suliformes		Phalacrocoracidae	Phalacrocorax	Phalacrocorax brasilianus	2	1	1	1	2	3	6	1	1	1	2	3	6	2	2	4	0	1	0	2	2	4	2	2	4	0,541666667
71613	27/07/2018	Aves	Procellariiformes		Procellariidae	Puffinus	Puffinus puffinus	2	3	1	3	2	3	6	2	1	2	3	3	9	0	0	0	2	1	2	0	2	0	0	2	0	0,541666667
87093	12/05/2018	Aves	Sphenisciformes		Spheniscidae	Spheniscus	Spheniscus magellanicus	2	3	1	3	3	3	9	0	1	0	2	3	6	0	0	0	0	1	0	2	2	4	0	2	0	0,541666667
32584	20/04/2018	Aves	Charadriiformes		Laridae	Larus	Larus dominicanus	2	3	1	3	3	2	6	1	1	1	2	3	6	1	2	2	0	1	0	2	2	4	0	2	0	0,541666667
75996	21/03/2018	Aves	Charadriiformes		Laridae	Larus	Larus dominicanus	2	3	1	3	2	3	6	1	1	1	3	3	9	1	1	1	0	1	0	1	2	2	0	2	0	0,541666667
47292	28/02/2018	Aves	Charadriiformes		Laridae	Larus	Larus dominicanus	2	3	1	3	2	3	6	1	1	1	3	3	9	1	1	1	2	1	2	0	2	0	0	2	0	0,541666667
55214	20/02/2018	Aves	Pelecaniformes		Ardeidae	Nycticorax	Nycticorax nycticorax	2	1	1	1	2	2	4	2	1	2	3	2	6	0	0	0	0	1	0	2	2	4	2	2	4	0,541666667
32467	14/10/2017	Aves	Procellariiformes		Procellariidae	Puffinus	Puffinus puffinus	2	2	1	2	3	3	9	0	1	0	1	3	3	0	0	0	2	1	2	3	2	6	0	2	0	0,541666667
46902	04/05/2017	Aves	Suliformes		Sulidae	Sula	Sula leucogaster	2	1	1	1	3	3	9	2	1	2	3	3	9	1	1	1	0	1	0	0	2	0	0	2	0	0,541666667
32289	25/03/2017	Aves	Suliformes		Sulidae	Sula	Sula leucogaster	2	2	1	2	3	3	9	1	1	1	2	3	6	0	0	0	0	1	0	2	2	4	0	2	0	0,541666667
44136	06/03/2017	Aves	Suliformes		Phalacrocoracidae	Phalacrocorax	Phalacrocorax brasilianus	2	1	1	1	3	3	9	2	1	2	2	3	6	0	0	0	0	1	0	2	2	4	0	2	0	0,541666667
23280	18/10/2016	Aves	Suliformes		Sulidae	Sula	Sula leucogaster	2	2	1	2	2	3	6	2	1	2	3	3	9	1	1	1	2	1	2	0	2	0	1	2	2	0,541666667
11426	02/06/2016	Aves	Suliformes		Fregatidae	Fregata	Fregata magnificens	3	2	1	2	3	3	9	0	1	0	3	3	9	0	0	0	0	1	0	1	2	2	1	2	2	0,541666667
6155	26/02/2016	Aves	Charadriiformes		Laridae	Larus	Larus dominicanus	2	2	1	2	2	3	6	1	1	1	2	2	4	1	1	1	2	1	2	3	2	6	0	2	0	0,541666667
213082	28/07/2020	Reptilia	Testudines	Cryptodira	Cheloniidae	Chelonia	Chelonia mydas	3	2	2	4	2	2	4	2	1	2	3	3	9	0	0	0	0	1	0	2	2	4	0	2	0	0,549019608
181283	09/07/2020	Reptilia	Testudines	Cryptodira	Cheloniidae	Chelonia	Chelonia mydas	2	3	2	6	3	3	9	2	1	2	2	3	6	0	0	0	0	1	0	0	2	0	0	2	0	0,549019608
196803	22/04/2020	Reptilia	Testudines	Cryptodira	Cheloniidae	Chelonia	Chelonia mydas	2	1	2	2	3	3	9	2	1	2	2	3	6	1	1	1	3	1	3	0	2	0	0	2	0	0,549019608
168549	09/04/2020	Reptilia	Testudines	Cryptodira	Cheloniidae	Chelonia	Chelonia mydas	2	3	2	6	3	3	9	0	1	0	2	3	6	1	2	2	0	1	0	0	2	0	2	2	4	0,549019608
178778	22/03/2020	Reptilia	Testudines	Cryptodira	Cheloniidae	Chelonia	Chelonia mydas	3	1	2	2	2	2	4	2	1	2	3	3	9	0	0	0	0	1	0	3	2	6	0	2	0	0,549019608
180808	03/01/2020	Reptilia	Testudines	Cryptodira	Cheloniidae	Chelonia	Chelonia mydas	2	3	2	6	3	3	9	2	1	2	2	2	4	0	0	0	0	1	0	0	2	0	0	2	0	0,549019608
154993	26/08/2019	Reptilia	Testudines	Cryptodira	Cheloniidae	Chelonia	Chelonia mydas	3	3	2	6	2	2	4	2	1	2	3	3	9	0	0	0	0	1	0	1	2	2	1	2	2	0,549019608
35002	03/08/2019	Reptilia	Testudines	Cryptodira	Cheloniidae	Chelonia	Chelonia mydas	2	3	2	6	2	3	6	0	1	0	2	3	6	1	3	3	2	1	2	0	2	0	0	2	0	0,549019608
96963	01/08/2019	Reptilia	Testudines	Cryptodira	Cheloniidae	Chelonia	Chelonia mydas	2	1	2	2	3	3	9	2	1	2	2	2	4	1	2	2	2	1	2	0	2	0	1	2	2	0,549019608
93223	28/07/2019	Reptilia	Testudines	Cryptodira	Cheloniidae	Chelonia	Chelonia mydas	2	3	2	6	2	2	4	2	1	2	2	3	6	1	2	2	3	1	3	0	2	0	0	2	0	0,549019608
34992	20/07/2019	Reptilia	Testudines	Cryptodira	Cheloniidae	Chelonia	Chelonia mydas	2	2	2	4	2	2	4	1	1	1	3	3	9	1	3	3	2	1	2	0	2	0	0	2	0	0,549019608
94228	20/07/2019	Reptilia	Testudines	Cryptodira	Cheloniidae	Chelonia	Chelonia mydas	2	3	2	6	2	2	4	1	1	1	3	3	9	1	1	1	2	1	2	0	2	0	3	2	6	0,549019608
138929	13/06/2019	Reptilia	Testudines	Cryptodira	Cheloniidae	Chelonia	Chelonia mydas	2	2	2	4	3	3	9	3	1	3	2	3	6	0	0	0	1	1	1	0	2	0	2	2	4	0,549019608
126582	09/05/2019	Reptilia	Testudines	Cryptodira	Cheloniidae	Chelonia	Chelonia mydas	2	2	2	4	2	2	4	0	1	0	3	3	9	0	0	0	2	1	2	2	2	4	1	2	2	0,549019608
141797	25/04/2019	Reptilia	Testudines	Cryptodira	Cheloniidae	Chelonia	Chelonia mydas	2	3	2	6	3	3	9	1	1	1	2	3	6	1	1	1	0	1	0	0	2	0	0	2	0	0,549019608
57250	15/04/2019	Reptilia	Testudines	Cryptodira	Cheloniidae	Chelonia	Chelonia mydas	2	3	2	6	1	2	2	2	1	2	3	3	9	1	2	2	2	1	2	0	2	0	1	2	2	0,549019608
33957	09/04/2019	Reptilia	Testudines	Cryptodira	Cheloniidae	Chelonia	Chelonia mydas	3	1	2	2	1	3	3	2	1	2	3	3	9	0	0	0	3	1	3	2	2	4	0	2	0	0,549019608
91339	21/03/2019	Reptilia	Testudines	Cryptodira	Cheloniidae	Chelonia	Chelonia mydas	2	2	2	4	2	2	4	1	1	1	3	3	9	0	0	0	1	1	1	2	2	4	0	2	0	0,549019608
35073	24/01/2019	Reptilia	Testudines	Cryptodira	Cheloniidae	Chelonia	Chelonia mydas	2	1	2	2	2	3	6	2	1	2	3	3	9	1	3	3	1	1	1	0	2	0	2	2	4	0,549019608
38869	12/01/2019	Reptilia	Testudines	Cryptodira	Cheloniidae	Chelonia	Chelonia mydas	2	1	2	2	3	3	9	1	1	1	3	3	9	0	0	0	2	1	2	0	2	0	2	2	4	0,549019608
37637	31/12/2018	Reptilia	Testudines	Cryptodira	Cheloniidae	Chelonia	Chelonia mydas	2	3	2	6	1	3	3	2	1	2	3	3	9	0	0	0	3	1	3	0	2	0	1	2	2	0,549019608
131219	17/12/2018	Reptilia	Testudines	Cryptodira	Cheloniidae	Chelonia	Chelonia mydas	2	3	2	6	3	3	9	1	1	1	1	2	2	1	2	2	3	1	3	0	2	0	0	2	0	0,549019608
34952	12/12/2018	Reptilia	Testudines	Cryptodira	Cheloniidae	Chelonia	Chelonia mydas	2	3	2	6	1	2	2	1	1	1	3	3	9	1	3	3	2	1	2	0	2	0	2	2	4	0,549019608
39448	06/11/2018	Reptilia	Testudines	Cryptodira	Cheloniidae	Chelonia	Chelonia mydas	2	3	2	6	2	2	4	1	1	1	3	3	9	0	0	0	3	1	3	0	2	0	0	2	0	0,549019608
72279	24/10/2018	Reptilia	Testudines	Cryptodira	Cheloniidae	Chelonia	Chelonia mydas	2	3	2	6	3	3	9	1	1	1	2	3	6	0	0	0	1	1	1	0	2	0	1	2	2	0,549019608
113414	02/10/2018	Reptilia	Testudines	Cryptodira	Cheloniidae	Chelonia	Chelonia mydas	2	2	2	4	2	2	4	3	1	3	3	3	9	0	0	0	1	1	1	0	2	0	0	2	0	0,549019608
34766	28/09/2018	Reptilia	Testudines	Cryptodira	Cheloniidae	Chelonia	Chelonia mydas	2	1	2	2	2	3	6	1	1	1	3	3	9	1	3	3	2	1	2	0	2	0	1	2	2	0,549019608
115258	24/09/2018	Reptilia	Testudines	Cryptodira	Cheloniidae	Chelonia	Chelonia mydas	2	2	2	4	2	3	6	2	1	2	3	3	9	0	0	0	2	1	2	0	2	0	1	2	2	0,549019608
74890	23/09/2018	Reptilia	Testudines	Cryptodira	Cheloniidae	Chelonia	Chelonia mydas	2	3	2	6	1	2	2	1	1	1	2	3	6	2	3	6	2	1	2	0	2	0	2	2	4	0,549019608
118144	23/09/2018	Reptilia	Testudines	Cryptodira	Cheloniidae	Chelonia	Chelonia mydas	2	3	2	6	2	3	6	2	1	2	2	3	6	0	0	0	3	1	3	0	2	0	0	2	0	0,549019608
72331	21/09/2018	Reptilia	Testudines	Cryptodira	Cheloniidae	Chelonia	Chelonia mydas	2	2	2	4	3	3	9	2	1	2	1	3	3	1	3	3	2	1	2	0	2	0	0	2	0	0,549019608
117151	20/09/2018	Reptilia	Testudines	Cryptodira	Cheloniidae	Chelonia	Chelonia mydas	2	2	2	4	3	3	9	2	1	2	2	2	4	1	1	1	1	1	1	0	2	0	2	2	4	0,549019608
87946	15/09/2018	Reptilia	Testudines	Cryptodira	Cheloniidae	Chelonia	Chelonia mydas	2	1	2	2	2	2	4	1	1	1	3	3	9	1	2	2	3	1	3	0	2	0	2	2	4	0,549019608
92790	14/09/2018	Reptilia	Testudines	Cryptodira	Cheloniidae	Chelonia	Chelonia mydas	2	2	2	4	2	2	4	1	1	1	3	3	9	1	3	3	2	1	2	0	2	0	0	2	0	0,549019608
112324	14/09/2018	Reptilia	Testudines	Cryptodira	Cheloniidae	Chelonia	Chelonia mydas	2	3	2	6	3	3	9	2	1	2	2	3	6	0	0	0	0	1	0	0	2	0	1	2	2	0,549019608
111835	12/09/2018	Reptilia	Testudines	Cryptodira	Cheloniidae	Chelonia	Chelonia mydas	2	3	2	6	3	3	9	2	1	2	2	3	6	0	0	0	0	1	0	0	2	0	0	2	0	0,549019608
87929	01/09/2018	Reptilia	Testudines	Cryptodira	Cheloniidae	Chelonia	Chelonia mydas	2	2	2	4	2	2	4	3	1	3	3	3	9	1	1	1	2	1	2	0	2	0	0	2	0	0,549019608
32669	24/08/2018	Reptilia	Testudines	Cryptodira	Cheloniidae	Chelonia	Chelonia mydas	2	3	2	6	1	2	2	1	1	1	3	3	9	1	3	3	2	1	2	0	2	0	0	2	0	0,549019608
50156	17/07/2018	Reptilia	Testudines	Cryptodira	Cheloniidae	Chelonia	Chelonia mydas	3	2	2	4	1	3	3	1	1	1	3	3	9	0	0	0	2	1	2	2	2	4	0	2	0	0,549019608
77086	08/07/2018	Reptilia	Testudines	Cryptodira	Cheloniidae	Chelonia	Chelonia mydas	2	3	2	6	2	3	6	1	1	1	3	3	9	0	0	0	1	1	1	0	2	0	1	2	2	0,549019608
93048	27/06/2018	Reptilia	Testudines	Cryptodira	Cheloniidae	Chelonia	Chelonia mydas	2	3	2	6	2	2	4	2	1	2	3	3	9	0	0	0	2	1	2	0	2	0	2	2	4	0,549019608
65231	11/06/2018	Reptilia	Testudines	Cryptodira	Cheloniidae	Chelonia	Chelonia mydas	2	3	2	6	2	2	4	2	1	2	3	3	9	0	0	0	2	1	2	0	2	0	2	2	4	0,549019608
65366	25/05/2018	Reptilia	Testudines	Cryptodira	Cheloniidae	Chelonia	Chelonia mydas	2	3	2	6	3	2	6	2	1	2	2	3	6	0	0	0	0	1	0	0	2	0	0	2	0	0,549019608
76274	15/05/2018	Reptilia	Testudines	Cryptodira	Cheloniidae	Chelonia	Chelonia mydas	2	2	2	4	3	3	9	2	1	2	2	3	6	1	1	1	1	1	1	0	2	0	2	2	4	0,549019608
77070	15/05/2018	Reptilia	Testudines	Cryptodira	Cheloniidae	Chelonia	Chelonia mydas	2	2	2	4	2	2	4	1	1	1	3	3	9	1	3	3	2	1	2	0	2	0	1	2	2	0,549019608
64903	13/05/2018	Reptilia	Testudines	Cryptodira	Cheloniidae	Chelonia	Chelonia mydas	3	1	2	2	3	3	9	1	1	1	3	3	9	0	0	0	2	1	2	0	2	0	2	2	4	0,549019608
39044	05/05/2018	Reptilia	Testudines	Cryptodira	Cheloniidae	Chelonia	Chelonia mydas	3	3	2	6	1	2	2	3	1	3	3	3	9	0	0	0	3	1	3	0	2	0	2	2	4	0,549019608
58201	02/05/2018	Reptilia	Testudines	Cryptodira	Cheloniidae	Chelonia	Chelonia mydas	2	2	2	4	3	3	9	3	1	3	2	3	6	1	1	1	0	1	0	0	2	0	2	2	4	0,549019608
84151	30/03/2018	Reptilia	Testudines	Cryptodira	Cheloniidae	Chelonia	Chelonia mydas	2	2	2	4	2	3	6	2	1	2	2	3	6	1	1	1	2	1	2	1	2	2	1	2	2	0,549019608
84549	21/03/2018	Reptilia	Testudines	Cryptodira	Cheloniidae	Chelonia	Chelonia mydas	2	3	2	6	2	3	6	1	1	1	2	3	6	0	0	0	2	1	2	1	2	2	0	2	0	0,549019608
38355	15/03/2018	Reptilia	Testudines	Cryptodira	Cheloniidae	Chelonia	Chelonia mydas	2	3	2	6	2	3	6	2	1	2	2	3	6	0	0	0	3	1	3	0	2	0	0	2	0	0,549019608
38748	05/03/2018	Reptilia	Testudines	Cryptodira	Cheloniidae	Chelonia	Chelonia mydas	2	2	2	4	1	2	2	0	1	0	3	3	9	2	2	4	2	1	2	1	2	2	0	2	0	0,549019608
30082	19/01/2018	Reptilia	Testudines	Cryptodira	Cheloniidae	Chelonia	Chelonia mydas	2	3	2	6	2	3	6	1	1	1	2	3	6	0	0	0	2	1	2	1	2	2	0	2	0	0,549019608
37332	13/01/2018	Reptilia	Testudines	Cryptodira	Cheloniidae	Chelonia	Chelonia mydas	2	3	2	6	2	3	6	1	1	1	2	2	4	1	2	2	2	1	2	0	2	0	2	2	4	0,549019608
37259	31/12/2017	Reptilia	Testudines	Cryptodira	Cheloniidae	Caretta	Caretta caretta	2	3	2	6	2	3	6	2	1	2	2	2	4	1	1	1	2	1	2	0	2	0	0	2	0	0,549019608
60399	15/12/2017	Reptilia	Testudines	Cryptodira	Cheloniidae	Chelonia	Chelonia mydas	2	3	2	6	3	3	9	2	1	2	2	3	6	0	0	0	0	1	0	0	2	0	2	2	4	0,549019608
60316	06/12/2017	Reptilia	Testudines	Cryptodira	Cheloniidae	Chelonia	Chelonia mydas	2	2	2	4	3	3	9	2	1	2	2	3	6	1	1	1	1	1	1	0	2	0	2	2	4	0,549019608
37322	02/12/2017	Reptilia	Testudines	Cryptodira	Cheloniidae	Chelonia	Chelonia mydas	3	1	2	2	2	2	4	2	1	2	3	3	9	1	1	1	3	1	3	0	2	0	2	2	4	0,549019608
57439	28/11/2017	Reptilia	Testudines	Cryptodira	Cheloniidae	Chelonia	Chelonia mydas	2	3	2	6	3	3	9	2	1	2	2	2	4	0	0	0	0	1	0	0	2	0	0	2	0	0,549019608
64013	07/11/2017	Reptilia	Testudines	Cryptodira	Cheloniidae	Chelonia	Chelonia mydas	2	3	2	6	3	3	9	2	1	2	2	3	6	0	0	0	0	1	0	0	2	0	2	2	4	0,549019608
57576	20/10/2017	Reptilia	Testudines	Cryptodira	Cheloniidae	Chelonia	Chelonia mydas	2	2	2	4	3	3	9	1	1	1	2	2	4	0	0	0	3	1	3	0	2	0	2	2	4	0,549019608
61942	18/10/2017	Reptilia	Testudines	Cryptodira	Cheloniidae	Chelonia	Chelonia mydas	2	3	2	6	2	3	6	1	1	1	2	3	6	1	3	3	1	1	1	0	2	0	0	2	0	0,549019608
37182	12/10/2017	Reptilia	Testudines	Cryptodira	Cheloniidae	Chelonia	Chelonia mydas	3	3	2	6	1	2	2	0	1	0	2	3	6	1	2	2	3	1	3	2	2	4	0	2	0	0,549019608
56258	27/09/2017	Reptilia	Testudines	Cryptodira	Cheloniidae	Chelonia	Chelonia mydas	2	3	2	6	3	3	9	2	1	2	2	3	6	0	0	0	0	1	0	0	2	0	0	2	0	0,549019608
56263	27/09/2017	Reptilia	Testudines	Cryptodira	Cheloniidae	Chelonia	Chelonia mydas	2	3	2	6	3	2	6	2	1	2	2	2	4	0	0	0	0	1	0	0	2	0	0	2	0	0,549019608
57300	21/09/2017	Reptilia	Testudines	Cryptodira	Cheloniidae	Chelonia	Chelonia mydas	2	3	2	6	3	3	9	2	1	2	2	3	6	0	0	0	0	1	0	0	2	0	2	2	4	0,549019608
54640	01/09/2017	Reptilia	Testudines	Cryptodira	Cheloniidae	Chelonia	Chelonia mydas	3	2	2	4	2	3	6	2	1	2	3	3	9	0	0	0	2	1	2	0	2	0	1	2	2	0,549019608
54329	19/07/2017	Reptilia	Testudines	Cryptodira	Cheloniidae	Chelonia	Chelonia mydas	2	3	2	6	2	3	6	0	1	0	2	3	6	0	0	0	3	1	3	1	2	2	2	2	4	0,549019608
33524	06/06/2017	Reptilia	Testudines	Cryptodira	Cheloniidae	Chelonia	Chelonia mydas	2	3	2	6	3	3	9	2	1	2	1	2	2	0	0	0	2	1	2	1	2	2	0	2	0	0,549019608
31891	25/05/2017	Reptilia	Testudines	Cryptodira	Cheloniidae	Chelonia	Chelonia mydas	2	1	2	2	3	3	9	2	1	2	3	3	9	0	0	0	1	1	1	0	2	0	3	2	6	0,549019608
32794	24/05/2017	Reptilia	Testudines	Cryptodira	Cheloniidae	Chelonia	Chelonia mydas	3	2	2	4	2	3	6	2	1	2	3	3	9	0	0	0	2	1	2	0	2	0	0	2	0	0,549019608
31884	05/05/2017	Reptilia	Testudines	Cryptodira	Cheloniidae	Chelonia	Chelonia mydas	2	1	2	2	2	3	6	2	1	2	3	3	9	0	0	0	0	1	0	2	2	4	2	2	4	0,549019608
15103	22/02/2017	Reptilia	Testudines	Cryptodira	Cheloniidae	Chelonia	Chelonia mydas	2	2	2	4	2	2	4	1	1	1	2	3	6	1	1	1	3	1	3	1	2	2	2	2	4	0,549019608
36618	11/01/2017	Reptilia	Testudines	Cryptodira	Cheloniidae	Chelonia	Chelonia mydas	3	2	2	4	3	3	9	2	1	2	2	2	4	1	2	2	0	1	0	0	2	0	2	2	4	0,549019608
30346	22/12/2016	Reptilia	Testudines	Cryptodira	Cheloniidae	Chelonia	Chelonia mydas	2	3	2	6	1	2	2	1	1	1	3	3	9	0	0	0	3	1	3	1	2	2	0	2	0	0,549019608
26998	15/11/2016	Reptilia	Testudines	Cryptodira	Cheloniidae	Chelonia	Chelonia mydas	2	2	2	4	1	2	2	2	1	2	3	3	9	0	0	0	2	1	2	2	2	4	1	2	2	0,549019608
25334	07/11/2016	Reptilia	Testudines	Cryptodira	Cheloniidae	Chelonia	Chelonia mydas	2	3	2	6	1	2	2	3	1	3	2	2	4	0	0	0	0	1	0	3	2	6	0	2	0	0,549019608
22670	13/10/2016	Reptilia	Testudines	Cryptodira	Cheloniidae	Chelonia	Chelonia mydas	2	2	2	4	2	3	6	2	1	2	3	3	9	0	0	0	2	1	2	0	2	0	3	2	6	0,549019608
18646	08/09/2016	Reptilia	Testudines	Cryptodira	Cheloniidae	Chelonia	Chelonia mydas	2	3	2	6	1	2	2	2	1	2	3	3	9	1	2	2	2	1	2	0	2	0	0	2	0	0,549019608
17951	24/08/2016	Reptilia	Testudines	Cryptodira	Cheloniidae	Chelonia	Chelonia mydas	3	3	2	6	2	3	6	2	1	2	2	2	4	1	2	2	3	1	3	0	2	0	0	2	0	0,549019608
16015	21/08/2016	Reptilia	Testudines	Cryptodira	Cheloniidae	Chelonia	Chelonia mydas	2	3	2	6	1	2	2	2	1	2	2	2	4	0	0	0	3	1	3	3	2	6	0	2	0	0,549019608
9664	28/07/2016	Reptilia	Testudines	Cryptodira	Cheloniidae	Chelonia	Chelonia mydas	2	3	2	6	2	3	6	1	1	1	2	3	6	1	1	1	1	1	1	1	2	2	2	2	4	0,549019608
13925	29/06/2016	Reptilia	Testudines	Cryptodira	Cheloniidae	Chelonia	Chelonia mydas	2	3	2	6	2	3	6	2	1	2	2	3	6	0	0	0	3	1	3	0	2	0	0	2	0	0,549019608
13276	23/06/2016	Reptilia	Testudines	Cryptodira	Cheloniidae	Chelonia	Chelonia mydas	2	3	2	6	2	3	6	2	1	2	2	3	6	0	0	0	3	1	3	0	2	0	2	2	4	0,549019608
3989	19/01/2016	Reptilia	Testudines	Cryptodira	Cheloniidae	Chelonia	Chelonia mydas	2	1	2	2	3	3	9	2	1	2	2	3	6	1	1	1	3	1	3	0	2	0	0	2	0	0,549019608
9824	11/12/2015	Reptilia	Testudines	Cryptodira	Cheloniidae	Chelonia	Chelonia mydas	2	3	2	6	1	2	2	0	1	0	2	3	6	0	0	0	3	1	3	3	2	6	0	2	0	0,549019608
215313	21/10/2020	Aves	Sphenisciformes		Spheniscidae	Spheniscus	Spheniscus magellanicus	2	2	1	2	2	3	6	0	1	0	3	3	9	1	2	2	0	1	0	1	2	2	0	2	0	0,5625
236113	16/10/2020	Aves	Sphenisciformes		Spheniscidae	Spheniscus	Spheniscus magellanicus	2	3	1	3	3	3	9	1	1	1	2	3	6	0	0	0	0	1	0	1	2	2	0	2	0	0,5625
216176	02/10/2020	Aves	Charadriiformes		Laridae	Larus	Larus dominicanus	2	3	1	3	2	3	6	0	1	0	2	2	4	0	0	0	2	1	2	2	2	4	3	2	6	0,5625
232343	20/09/2020	Aves	Suliformes		Phalacrocoracidae	Phalacrocorax	Phalacrocorax brasilianus	2	2	1	2	3	3	9	1	1	1	3	3	9	0	0	0	0	1	0	0	2	0	2	2	4	0,5625
228147	14/09/2020	Aves	Suliformes		Sulidae	Sula	Sula leucogaster	2	2	1	2	3	3	9	1	1	1	3	3	9	0	0	0	0	1	0	0	2	0	2	2	4	0,5625
159305	07/09/2020	Mammalia	Carnivora	Caniformia	Otariidae	Arctocephalus	Arctocephalus australis	2	3	1	3	3	3	9	0	1	0	2	3	6	0	0	0	3	1	3	0	2	0	0	2	0	0,5625
212250	27/08/2020	Aves	Sphenisciformes		Spheniscidae	Spheniscus	Spheniscus magellanicus	2	3	1	3	3	3	9	0	1	0	3	3	9	0	0	0	0	1	0	0	2	0	2	2	4	0,5625
226559	26/08/2020	Aves	Sphenisciformes		Spheniscidae	Spheniscus	Spheniscus magellanicus	2	2	1	2	3	3	9	1	1	1	3	3	9	0	0	0	0	1	0	0	2	0	1	2	2	0,5625
229020	24/08/2020	Aves	Sphenisciformes		Spheniscidae	Spheniscus	Spheniscus magellanicus	3	3	1	3	3	3	9	1	1	1	2	3	6	0	0	0	2	1	2	0	2	0	2	2	4	0,5625
182772	23/08/2020	Aves	Sphenisciformes		Spheniscidae	Spheniscus	Spheniscus magellanicus	2	2	1	2	3	3	9	1	1	1	3	3	9	0	0	0	0	1	0	0	2	0	0	2	0	0,5625
226302	23/08/2020	Mammalia	Carnivora	Caniformia	Otariidae	Arctocephalus	Arctocephalus australis	2	3	1	3	3	3	9	0	1	0	3	3	9	0	0	0	0	1	0	0	2	0	0	2	0	0,5625
228503	17/08/2020	Aves	Sphenisciformes		Spheniscidae	Spheniscus	Spheniscus magellanicus	3	3	1	3	2	3	6	0	1	0	2	3	6	0	0	0	0	1	0	3	2	6	0	2	0	0,5625
216759	05/08/2020	Aves	Sphenisciformes		Spheniscidae	Spheniscus	Spheniscus magellanicus	2	2	1	2	3	3	9	1	1	1	3	3	9	0	0	0	0	1	0	0	2	0	0	2	0	0,5625
220786	19/07/2020	Aves	Sphenisciformes		Spheniscidae	Spheniscus	Spheniscus magellanicus	2	3	1	3	2	3	6	1	1	1	3	3	9	0	0	0	2	1	2	0	2	0	0	2	0	0,5625
220999	19/07/2020	Aves	Sphenisciformes		Spheniscidae	Spheniscus	Spheniscus magellanicus	2	3	1	3	3	3	9	1	1	1	2	3	6	0	0	0	2	1	2	0	2	0	0	2	0	0,5625
220094	16/07/2020	Aves	Sphenisciformes		Spheniscidae	Spheniscus	Spheniscus magellanicus	2	3	1	3	3	3	9	0	1	0	2	3	6	0	0	0	1	1	1	1	2	2	0	2	0	0,5625
192203	11/07/2020	Aves	Charadriiformes		Laridae	Larus	Larus dominicanus	2	2	1	2	3	3	9	1	1	1	3	3	9	0	0	0	0	1	0	0	2	0	0	2	0	0,5625
217916	09/07/2020	Aves	Sphenisciformes		Spheniscidae	Spheniscus	Spheniscus magellanicus	3	3	1	3	3	3	9	0	1	0	3	3	9	0	0	0	0	1	0	0	2	0	2	2	4	0,5625
168903	07/07/2020	Aves	Sphenisciformes		Spheniscidae	Spheniscus	Spheniscus magellanicus	2	3	1	3	3	3	9	0	1	0	3	3	9	0	0	0	0	1	0	0	2	0	0	2	0	0,5625
212252	03/07/2020	Aves	Sphenisciformes		Spheniscidae	Spheniscus	Spheniscus magellanicus	2	3	1	3	2	3	6	1	1	1	3	3	9	0	0	0	0	1	0	1	2	2	0	2	0	0,5625
185319	30/06/2020	Aves	Sphenisciformes		Spheniscidae	Spheniscus	Spheniscus magellanicus	2	2	1	2	2	2	4	0	1	0	3	3	9	2	2	4	0	1	0	0	2	0	2	2	4	0,5625
169001	28/06/2020	Aves	Sphenisciformes		Spheniscidae	Spheniscus	Spheniscus magellanicus	3	3	1	3	3	3	9	1	1	1	2	3	6	0	0	0	2	1	2	0	2	0	1	2	2	0,5625
169002	28/06/2020	Aves	Sphenisciformes		Spheniscidae	Spheniscus	Spheniscus magellanicus	2	3	1	3	3	3	9	1	1	1	2	3	6	0	0	0	2	1	2	0	2	0	0	2	0	0,5625
179959	20/06/2020	Aves	Sphenisciformes		Spheniscidae	Spheniscus	Spheniscus magellanicus	3	3	1	3	3	3	9	3	1	3	2	2	4	1	1	1	1	1	1	0	2	0	0	2	0	0,5625
182963	20/06/2020	Aves	Sphenisciformes		Spheniscidae	Spheniscus	Spheniscus magellanicus	2	3	1	3	3	3	9	3	1	3	2	2	4	1	1	1	1	1	1	0	2	0	0	2	0	0,5625
183166	20/06/2020	Aves	Sphenisciformes		Spheniscidae	Spheniscus	Spheniscus magellanicus	2	2	1	2	2	2	4	3	1	3	2	2	4	1	1	1	1	1	1	3	2	6	0	2	0	0,5625
210971	18/06/2020	Mammalia	Cetacea	Odontoceti	Delphinidae	Sotalia	Sotalia guianensis	3	3	1	3	2	3	6	3	1	3	2	2	4	0	0	0	3	1	3	0	2	0	3	2	6	0,5625
176694	17/06/2020	Aves	Sphenisciformes		Spheniscidae	Spheniscus	Spheniscus magellanicus	2	2	1	2	3	3	9	1	1	1	3	3	9	0	0	0	0	1	0	0	2	0	0	2	0	0,5625
171369	08/04/2020	Aves	Suliformes		Phalacrocoracidae	Phalacrocorax	Phalacrocorax brasilianus	2	2	1	2	3	3	9	2	1	2	2	3	6	0	0	0	2	1	2	0	2	0	0	2	0	0,5625
195089	01/04/2020	Aves	Charadriiformes		Laridae	Rynchops	Rynchops niger	2	2	1	2	3	3	9	0	1	0	2	2	4	1	1	1	3	1	3	0	2	0	2	2	4	0,5625
192661	25/02/2020	Mammalia	Cetacea	Odontoceti	Iniidae	Pontoporia	Pontoporia blainvillei	3	0	1	0	2	2	4	2	1	2	3	2	6	0	0	0	0	1	0	2	2	4	2	2	4	0,5625
157928	06/02/2020	Aves	Charadriiformes		Laridae	Thalasseus	Thalasseus acuflavidus	3	3	1	3	3	2	6	1	1	1	2	3	6	0	0	0	2	1	2	0	2	0	0	2	0	0,5625
184866	04/01/2020	Aves	Charadriiformes		Laridae	Larus	Larus dominicanus	2	3	1	3	3	3	9	0	1	0	3	3	9	0	0	0	0	1	0	0	2	0	3	2	6	0,5625
168973	18/12/2019	Aves	Charadriiformes		Laridae	Larus	Larus dominicanus	2	1	1	1	3	3	9	0	1	0	3	3	9	0	0	0	2	1	2	0	2	0	0	2	0	0,5625
184569	16/12/2019	Aves	Charadriiformes		Laridae	Larus	Larus dominicanus	2	2	1	2	3	3	9	0	1	0	2	2	4	1	1	1	1	1	1	1	2	2	2	2	4	0,5625
178588	01/11/2019	Aves	Charadriiformes		Laridae	Larus	Larus dominicanus	2	3	1	3	3	3	9	0	1	0	3	3	9	0	0	0	0	1	0	0	2	0	0	2	0	0,5625
165654	26/10/2019	Aves	Sphenisciformes		Spheniscidae	Spheniscus	Spheniscus magellanicus	2	1	1	1	3	3	9	1	1	1	3	3	9	1	1	1	0	1	0	0	2	0	0	2	0	0,5625
147874	20/10/2019	Aves	Sphenisciformes		Spheniscidae	Spheniscus	Spheniscus magellanicus	2	3	1	3	3	3	9	0	1	0	3	3	9	0	0	0	0	1	0	0	2	0	3	2	6	0,5625
153457	18/10/2019	Aves	Procellariiformes		Procellariidae	Puffinus	Puffinus puffinus	3	2	1	2	3	3	9	1	1	1	2	2	4	0	0	0	3	1	3	0	2	0	0	2	0	0,5625
157015	06/10/2019	Aves	Procellariiformes		Procellariidae	Puffinus	Puffinus puffinus	2	3	1	3	2	3	6	3	1	3	2	2	4	0	0	0	3	1	3	0	2	0	0	2	0	0,5625
167767	22/09/2019	Aves	Charadriiformes		Laridae	Larus	Larus dominicanus	2	2	1	2	3	3	9	1	1	1	3	3	9	0	0	0	0	1	0	0	2	0	3	2	6	0,5625
171392	20/09/2019	Aves	Suliformes		Phalacrocoracidae	Phalacrocorax	Phalacrocorax brasilianus	2	3	1	3	2	3	6	0	1	0	3	3	9	1	3	3	0	1	0	0	2	0	0	2	0	0,5625
114361	11/09/2019	Aves	Sphenisciformes		Spheniscidae	Spheniscus	Spheniscus magellanicus	2	1	1	1	3	3	9	1	1	1	3	3	9	1	1	1	0	1	0	0	2	0	0	2	0	0,5625
166353	01/09/2019	Aves	Procellariiformes		Procellariidae	Puffinus	Puffinus puffinus	2	3	1	3	2	2	4	3	1	3	1	2	2	0	0	0	3	1	3	3	2	6	0	2	0	0,5625
150293	11/08/2019	Aves	Sphenisciformes		Spheniscidae	Spheniscus	Spheniscus magellanicus	2	3	1	3	2	3	6	0	1	0	2	3	6	0	0	0	2	1	2	2	2	4	0	2	0	0,5625
122923	07/08/2019	Mammalia	Carnivora	Caniformia	Otariidae	Arctocephalus	Arctocephalus tropicalis	2	2	1	2	3	3	9	1	1	1	3	3	9	0	0	0	0	1	0	0	2	0	0	2	0	0,5625
148212	14/07/2019	Aves	Sphenisciformes		Spheniscidae	Spheniscus	Spheniscus magellanicus	2	2	1	2	2	3	6	1	1	1	2	3	6	0	0	0	2	1	2	2	2	4	2	2	4	0,5625
143501	23/05/2019	Aves	Sphenisciformes		Spheniscidae	Spheniscus	Spheniscus magellanicus	2	2	1	2	3	3	9	1	1	1	3	3	9	0	0	0	0	1	0	0	2	0	1	2	2	0,5625
113407	20/05/2019	Aves	Charadriiformes		Laridae	Larus	Larus dominicanus	2	1	1	1	2	3	6	0	1	0	2	3	6	2	3	6	2	1	2	0	2	0	2	2	4	0,5625
50781	15/04/2019	Aves	Charadriiformes		Laridae	Larus	Larus dominicanus	2	2	1	2	3	3	9	0	1	0	2	3	6	0	0	0	0	1	0	2	2	4	3	2	6	0,5625
86371	29/03/2019	Aves	Suliformes		Sulidae	Sula	Sula leucogaster	2	1	1	1	3	3	9	2	1	2	2	2	4	2	2	4	1	1	1	0	2	0	3	2	6	0,5625
94186	22/03/2019	Aves	Charadriiformes		Laridae	Larus	Larus dominicanus	2	2	1	2	1	2	2	0	1	0	3	3	9	1	2	2	0	1	0	3	2	6	1	2	2	0,5625
124709	16/02/2019	Mammalia	Cetacea	Odontoceti	Delphinidae	Stenella	Stenella longirostris	3	2	1	2	3	3	9	1	1	1	3	2	6	1	1	1	2	1	2	0	2	0	2	2	4	0,5625
112794	22/01/2019	Aves	Charadriiformes		Laridae	Larus	Larus dominicanus	2	1	1	1	3	3	9	2	1	2	3	3	9	0	0	0	0	1	0	0	2	0	1	2	2	0,5625
113518	11/01/2019	Aves	Charadriiformes		Laridae	Larus	Larus dominicanus	3	2	1	2	2	2	4	0	1	0	3	3	9	0	0	0	0	1	0	2	2	4	2	2	4	0,5625
119797	31/12/2018	Aves	Sphenisciformes		Spheniscidae	Spheniscus	Spheniscus magellanicus	2	2	1	2	3	3	9	1	1	1	2	3	6	1	1	1	0	1	0	1	2	2	0	2	0	0,5625
39925	15/11/2018	Aves	Procellariiformes		Procellariidae	Puffinus	Puffinus puffinus	2	3	1	3	2	2	4	2	1	2	2	3	6	1	3	3	3	1	3	0	2	0	2	2	4	0,5625
126956	08/11/2018	Aves	Procellariiformes		Procellariidae	Puffinus	Puffinus puffinus	2	3	1	3	3	3	9	0	1	0	2	3	6	0	0	0	3	1	3	0	2	0	2	2	4	0,5625
124786	05/11/2018	Aves	Sphenisciformes		Spheniscidae	Spheniscus	Spheniscus magellanicus	2	3	1	3	3	3	9	2	1	2	2	3	6	0	0	0	1	1	1	0	2	0	2	2	4	0,5625
115990	02/11/2018	Aves	Charadriiformes		Laridae	Larus	Larus dominicanus	2	1	1	1	2	3	6	2	1	2	3	3	9	1	3	3	0	1	0	0	2	0	1	2	2	0,5625
36509	27/10/2018	Aves	Procellariiformes		Procellariidae	Puffinus	Puffinus puffinus	2	3	1	3	3	3	9	0	1	0	2	3	6	0	0	0	3	1	3	0	2	0	3	2	6	0,5625
124924	27/10/2018	Aves	Procellariiformes		Procellariidae	Puffinus	Puffinus puffinus	2	3	1	3	2	3	6	0	1	0	2	2	4	0	0	0	2	1	2	3	2	6	0	2	0	0,5625
112827	26/10/2018	Aves	Procellariiformes		Procellariidae	Puffinus	Puffinus puffinus	2	3	1	3	2	3	6	0	1	0	2	2	4	0	0	0	2	1	2	3	2	6	0	2	0	0,5625
36504	24/10/2018	Aves	Procellariiformes		Procellariidae	Puffinus	Puffinus puffinus	2	2	1	2	3	3	9	1	1	1	2	3	6	0	0	0	3	1	3	0	2	0	1	2	2	0,5625
111951	24/10/2018	Aves	Procellariiformes		Procellariidae	Puffinus	Puffinus puffinus	2	3	1	3	1	3	3	0	1	0	3	3	9	0	0	0	2	1	2	2	2	4	0	2	0	0,5625
113609	14/09/2018	Aves	Sphenisciformes		Spheniscidae	Spheniscus	Spheniscus magellanicus	2	2	1	2	2	3	6	2	1	2	2	2	4	2	2	4	1	1	1	0	2	0	2	2	4	0,5625
112278	13/09/2018	Aves	Sphenisciformes		Spheniscidae	Spheniscus	Spheniscus magellanicus	2	3	1	3	3	3	9	2	1	2	2	3	6	0	0	0	1	1	1	0	2	0	3	2	6	0,5625
107506	07/09/2018	Aves	Sphenisciformes		Spheniscidae	Spheniscus	Spheniscus magellanicus	2	2	1	2	3	3	9	2	1	2	2	3	6	0	0	0	2	1	2	0	2	0	1	2	2	0,5625
106063	06/09/2018	Aves	Sphenisciformes		Spheniscidae	Spheniscus	Spheniscus magellanicus	2	2	1	2	2	3	6	0	1	0	2	2	4	0	0	0	3	1	3	3	2	6	0	2	0	0,5625
109953	05/09/2018	Aves	Sphenisciformes		Spheniscidae	Spheniscus	Spheniscus magellanicus	2	2	1	2	3	3	9	3	1	3	2	2	4	0	0	0	1	1	1	0	2	0	1	2	2	0,5625
77101	15/08/2018	Aves	Sphenisciformes		Spheniscidae	Spheniscus	Spheniscus magellanicus	2	3	1	3	3	3	9	1	1	1	2	3	6	1	2	2	0	1	0	0	2	0	1	2	2	0,5625
99835	13/08/2018	Aves	Sphenisciformes		Spheniscidae	Spheniscus	Spheniscus magellanicus	3	3	1	3	2	2	4	0	1	0	3	2	6	0	0	0	1	1	1	1	2	2	1	2	2	0,5625
101665	12/08/2018	Aves	Sphenisciformes		Spheniscidae	Spheniscus	Spheniscus magellanicus	2	3	1	3	3	3	9	1	1	1	2	3	6	0	0	0	2	1	2	0	2	0	0	2	0	0,5625
90862	10/08/2018	Aves	Sphenisciformes		Spheniscidae	Spheniscus	Spheniscus magellanicus	2	3	1	3	2	3	6	0	1	0	2	3	6	2	3	6	0	1	0	0	2	0	0	2	0	0,5625
100349	09/08/2018	Aves	Sphenisciformes		Spheniscidae	Spheniscus	Spheniscus magellanicus	3	3	1	3	3	3	9	2	1	2	2	3	6	0	0	0	1	1	1	0	2	0	1	2	2	0,5625
35492	01/08/2018	Aves	Sphenisciformes		Spheniscidae	Spheniscus	Spheniscus magellanicus	2	2	1	2	3	3	9	2	1	2	2	3	6	0	0	0	2	1	2	0	2	0	2	2	4	0,5625
94177	31/07/2018	Aves	Sphenisciformes		Spheniscidae	Spheniscus	Spheniscus magellanicus	3	3	1	3	3	3	9	2	1	2	2	3	6	0	0	0	1	1	1	0	2	0	2	2	4	0,5625
57204	21/05/2018	Aves	Suliformes		Sulidae	Sula	Sula leucogaster	2	1	1	1	2	3	6	0	1	0	3	3	9	0	0	0	1	1	1	2	2	4	0	2	0	0,5625
87370	26/04/2018	Aves	Suliformes		Sulidae	Sula	Sula leucogaster	2	0	1	0	2	3	6	0	1	0	3	3	9	0	0	0	0	1	0	3	2	6	3	2	6	0,5625
85338	16/04/2018	Aves	Procellariiformes		Procellariidae	Calonectris	Calonectris diomedea	3	3	1	3	3	2	6	2	1	2	2	3	6	0	0	0	1	1	1	0	2	0	2	2	4	0,5625
75166	26/12/2017	Aves	Charadriiformes		Laridae	Larus	Larus dominicanus	2	3	1	3	2	3	6	0	1	0	2	3	6	2	3	6	0	1	0	0	2	0	0	2	0	0,5625
75369	25/12/2017	Aves	Charadriiformes		Laridae	Larus	Larus dominicanus	2	2	1	2	2	3	6	0	1	0	2	3	6	1	1	1	0	1	0	3	2	6	0	2	0	0,5625
64918	23/11/2017	Aves	Procellariiformes		Procellariidae	Puffinus	Puffinus puffinus	2	3	1	3	3	3	9	0	1	0	2	3	6	0	0	0	3	1	3	0	2	0	0	2	0	0,5625
31081	07/08/2017	Aves	Sphenisciformes		Spheniscidae	Spheniscus	Spheniscus magellanicus	3	3	1	3	1	2	2	2	1	2	3	3	9	1	3	3	0	1	0	1	2	2	0	2	0	0,5625
38708	18/07/2017	Aves	Sphenisciformes		Spheniscidae	Spheniscus	Spheniscus magellanicus	2	3	1	3	1	3	3	0	1	0	2	3	6	1	2	2	3	1	3	2	2	4	0	2	0	0,5625
32216	08/07/2017	Aves	Charadriiformes		Laridae	Larus	Larus dominicanus	2	2	1	2	3	2	6	0	1	0	2	3	6	0	0	0	0	1	0	2	2	4	0	2	0	0,5625
44012	25/06/2017	Aves	Procellariiformes		Diomedeidae	Thalassarche	Thalassarche chlororhynchos	3	2	1	2	3	3	9	2	1	2	2	3	6	0	0	0	2	1	2	0	2	0	0	2	0	0,5625
35239	30/03/2017	Aves	Procellariiformes		Procellariidae	Calonectris	Calonectris diomedea	3	2	1	2	3	3	9	2	1	2	2	3	6	0	0	0	2	1	2	0	2	0	0	2	0	0,5625
43756	27/02/2017	Aves	Suliformes		Sulidae	Sula	Sula leucogaster	2	1	1	1	3	3	9	2	1	2	3	3	9	0	0	0	0	1	0	0	2	0	2	2	4	0,5625
18802	15/09/2016	Aves	Sphenisciformes		Spheniscidae	Spheniscus	Spheniscus magellanicus	2	3	1	3	1	2	2	0	1	0	3	3	9	0	0	0	3	1	3	2	2	4	0	2	0	0,5625
17222	14/08/2016	Mammalia	Cetacea	Odontoceti	Delphinidae	Sotalia	Sotalia guianensis	2	1	1	1	1	2	2	2	1	2	3	3	9	1	1	1	2	1	2	2	2	4	2	2	4	0,5625
16237	13/08/2016	Aves	Sphenisciformes		Spheniscidae	Spheniscus	Spheniscus magellanicus	2	2	1	2	2	3	6	0	1	0	2	3	6	0	0	0	1	1	1	3	2	6	0	2	0	0,5625
200	25/02/2016	Mammalia	Cetacea	Odontoceti	Delphinidae	Sotalia	Sotalia guianensis	2	1	1	1	2	3	6	2	1	2	2	2	4	0	0	0	2	1	2	2	2	4	2	2	4	0,5625
241	04/02/2016	Aves	Charadriiformes		Laridae	Larus	Larus dominicanus	2	2	1	2	2	2	4	3	1	3	3	3	9	1	3	3	0	1	0	0	2	0	2	2	4	0,5625
166431	28/07/2020	Reptilia	Testudines	Cryptodira	Cheloniidae	Caretta	Caretta caretta	2	3	2	6	2	2	4	2	1	2	3	3	9	1	1	1	0	1	0	0	2	0	0	2	0	0,568627451
195355	05/05/2020	Reptilia	Testudines	Cryptodira	Cheloniidae	Chelonia	Chelonia mydas	2	2	2	4	3	3	9	2	1	2	2	3	6	0	0	0	1	1	1	0	2	0	3	2	6	0,568627451
166390	15/01/2020	Reptilia	Testudines	Cryptodira	Cheloniidae	Chelonia	Chelonia mydas	2	1	2	2	2	3	6	2	1	2	3	3	9	0	0	0	3	1	3	0	2	0	2	2	4	0,568627451
153503	08/12/2019	Reptilia	Testudines	Cryptodira	Cheloniidae	Chelonia	Chelonia mydas	3	1	2	2	3	3	9	0	1	0	3	3	9	0	0	0	2	1	2	0	2	0	3	2	6	0,568627451
154459	24/11/2019	Reptilia	Testudines	Cryptodira	Cheloniidae	Chelonia	Chelonia mydas	3	1	2	2	3	3	9	2	1	2	3	2	6	0	0	0	0	1	0	0	2	0	3	2	6	0,568627451
171109	10/11/2019	Reptilia	Testudines	Cryptodira	Cheloniidae	Chelonia	Chelonia mydas	2	3	2	6	1	2	2	3	1	3	3	3	9	0	0	0	2	1	2	0	2	0	0	2	0	0,568627451
129903	11/08/2019	Reptilia	Testudines	Cryptodira	Cheloniidae	Chelonia	Chelonia mydas	2	3	2	6	2	3	6	1	1	1	2	3	6	0	0	0	1	1	1	1	2	2	1	2	2	0,568627451
113411	11/06/2019	Reptilia	Testudines	Cryptodira	Cheloniidae	Chelonia	Chelonia mydas	2	2	2	4	1	2	2	2	1	2	3	3	9	1	2	2	3	1	3	0	2	0	1	2	2	0,568627451
62657	08/06/2019	Reptilia	Testudines	Cryptodira	Cheloniidae	Chelonia	Chelonia mydas	2	2	2	4	3	2	6	1	1	1	2	3	6	0	0	0	2	1	2	0	2	0	0	2	0	0,568627451
128266	23/05/2019	Reptilia	Testudines	Cryptodira	Cheloniidae	Chelonia	Chelonia mydas	2	3	2	6	3	3	9	1	1	1	2	3	6	0	0	0	0	1	0	0	2	0	2	2	4	0,568627451
130227	20/05/2019	Reptilia	Testudines	Cryptodira	Cheloniidae	Chelonia	Chelonia mydas	3	2	2	4	2	3	6	2	1	2	2	2	4	0	0	0	2	1	2	1	2	2	1	2	2	0,568627451
128787	19/04/2019	Reptilia	Testudines	Cryptodira	Cheloniidae	Chelonia	Chelonia mydas	2	2	2	4	1	3	3	1	1	1	3	2	6	1	2	2	3	1	3	0	2	0	2	2	4	0,568627451
126911	13/04/2019	Reptilia	Testudines	Cryptodira	Cheloniidae	Chelonia	Chelonia mydas	2	3	2	6	3	3	9	1	1	1	2	3	6	0	0	0	0	1	0	0	2	0	1	2	2	0,568627451
137777	01/03/2019	Reptilia	Testudines	Cryptodira	Cheloniidae	Chelonia	Chelonia mydas	2	3	2	6	3	3	9	1	1	1	2	3	6	0	0	0	0	1	0	0	2	0	0	2	0	0,568627451
100509	18/02/2019	Reptilia	Testudines	Cryptodira	Cheloniidae	Chelonia	Chelonia mydas	2	3	2	6	2	3	6	2	1	2	2	3	6	1	1	1	1	1	1	0	2	0	3	2	6	0,568627451
99478	17/02/2019	Reptilia	Testudines	Cryptodira	Cheloniidae	Chelonia	Chelonia mydas	2	3	2	6	1	2	2	2	1	2	2	3	6	1	3	3	3	1	3	0	2	0	0	2	0	0,568627451
48498	05/02/2019	Reptilia	Testudines	Cryptodira	Cheloniidae	Chelonia	Chelonia mydas	3	3	2	6	2	2	4	2	1	2	2	3	6	1	2	2	2	1	2	0	2	0	2	2	4	0,568627451
34974	29/01/2019	Reptilia	Testudines	Cryptodira	Cheloniidae	Chelonia	Chelonia mydas	2	1	2	2	2	2	4	2	1	2	3	3	9	1	2	2	3	1	3	0	2	0	2	2	4	0,568627451
135183	28/01/2019	Reptilia	Testudines	Cryptodira	Cheloniidae	Chelonia	Chelonia mydas	2	2	2	4	3	3	9	3	1	3	2	3	6	0	0	0	0	1	0	0	2	0	1	2	2	0,568627451
134546	23/01/2019	Reptilia	Testudines	Cryptodira	Cheloniidae	Chelonia	Chelonia mydas	2	3	2	6	0		0	0	1	0	3	3	9	0	0	0	3	1	3	2	2	4	3	2	6	0,568627451
130046	22/01/2019	Reptilia	Testudines	Cryptodira	Cheloniidae	Chelonia	Chelonia mydas	2	1	2	2	2	3	6	0	1	0	3	3	9	0	0	0	1	1	1	2	2	4	1	2	2	0,568627451
127698	18/01/2019	Reptilia	Testudines	Cryptodira	Cheloniidae	Chelonia	Chelonia mydas	2	3	2	6	3	3	9	1	1	1	2	3	6	0	0	0	0	1	0	0	2	0	0	2	0	0,568627451
33545	08/01/2019	Reptilia	Testudines	Cryptodira	Cheloniidae	Chelonia	Chelonia mydas	2	3	2	6	1	2	2	0	1	0	3	3	9	1	3	3	2	1	2	0	2	0	0	2	0	0,568627451
132656	03/01/2019	Reptilia	Testudines	Cryptodira	Cheloniidae	Chelonia	Chelonia mydas	2	2	2	4	2	2	4	1	1	1	3	3	9	1	3	3	1	1	1	0	2	0	1	2	2	0,568627451
55074	20/12/2018	Reptilia	Testudines	Cryptodira	Cheloniidae	Chelonia	Chelonia mydas	2	3	2	6	3	3	9	1	1	1	2	3	6	0	0	0	0	1	0	0	2	0	0	2	0	0,568627451
112220	16/12/2018	Reptilia	Testudines	Cryptodira	Cheloniidae	Chelonia	Chelonia mydas	2	1	2	2	3	3	9	2	1	2	3	3	9	0	0	0	0	1	0	0	2	0	2	2	4	0,568627451
61471	05/12/2018	Reptilia	Testudines	Cryptodira	Cheloniidae	Chelonia	Chelonia mydas	3	3	2	6	2	2	4	2	1	2	2	3	6	1	3	3	1	1	1	0	2	0	1	2	2	0,568627451
110365	05/12/2018	Reptilia	Testudines	Cryptodira	Cheloniidae	Chelonia	Chelonia mydas	2	3	2	6	2	2	4	1	1	1	2	3	6	1	3	3	2	1	2	0	2	0	1	2	2	0,568627451
37873	22/11/2018	Reptilia	Testudines	Cryptodira	Cheloniidae	Caretta	Caretta caretta	2	2	2	4	3	3	9	0	1	0	2	3	6	1	3	3	0	1	0	0	2	0	1	2	2	0,568627451
54273	18/11/2018	Reptilia	Testudines	Cryptodira	Cheloniidae	Chelonia	Chelonia mydas	2	3	2	6	2	3	6	1	1	1	2	3	6	1	2	2	1	1	1	0	2	0	0	2	0	0,568627451
119275	16/11/2018	Reptilia	Testudines	Cryptodira	Cheloniidae	Chelonia	Chelonia mydas	2	2	2	4	3	3	9	2	1	2	2	3	6	1	1	1	0	1	0	0	2	0	2	2	4	0,568627451
105893	19/10/2018	Reptilia	Testudines	Cryptodira	Cheloniidae	Chelonia	Chelonia mydas	2	1	2	2	3	3	9	2	1	2	3	3	9	0	0	0	0	1	0	0	2	0	0	2	0	0,568627451
87985	09/10/2018	Reptilia	Testudines	Cryptodira	Cheloniidae	Chelonia	Chelonia mydas	2	3	2	6	2	3	6	1	1	1	2	3	6	1	2	2	1	1	1	0	2	0	1	2	2	0,568627451
42535	08/10/2018	Reptilia	Testudines	Cryptodira	Cheloniidae	Chelonia	Chelonia mydas	3	2	2	4	2	3	6	0	1	0	3	3	9	0	0	0	1	1	1	1	2	2	1	2	2	0,568627451
114459	06/10/2018	Reptilia	Testudines	Cryptodira	Cheloniidae	Chelonia	Chelonia mydas	2	3	2	6	3	3	9	1	1	1	2	3	6	0	0	0	0	1	0	0	2	0	0	2	0	0,568627451
48518	02/09/2018	Reptilia	Testudines	Cryptodira	Cheloniidae	Chelonia	Chelonia mydas	2	3	2	6	2	3	6	2	1	2	1	2	2	1	2	2	3	1	3	0	2	0	2	2	4	0,568627451
101664	26/08/2018	Reptilia	Testudines	Cryptodira	Cheloniidae	Chelonia	Chelonia mydas	2	3	2	6	3	3	9	1	1	1	2	3	6	0	0	0	0	1	0	0	2	0	0	2	0	0,568627451
98843	21/08/2018	Reptilia	Testudines	Cryptodira	Cheloniidae	Chelonia	Chelonia mydas	2	3	2	6	3	3	9	1	1	1	2	3	6	0	0	0	0	1	0	0	2	0	0	2	0	0,568627451
34911	12/08/2018	Reptilia	Testudines	Cryptodira	Cheloniidae	Chelonia	Chelonia mydas	2	3	2	6	1	2	2	1	1	1	3	3	9	1	3	3	1	1	1	0	2	0	1	2	2	0,568627451
100857	05/08/2018	Reptilia	Testudines	Cryptodira	Cheloniidae	Chelonia	Chelonia mydas	2	2	2	4	1	2	2	2	1	2	3	3	9	1	3	3	2	1	2	0	2	0	2	2	4	0,568627451
32628	04/08/2018	Reptilia	Testudines	Cryptodira	Cheloniidae	Chelonia	Chelonia mydas	2	3	2	6	1	2	2	1	1	1	3	3	9	1	2	2	2	1	2	0	2	0	1	2	2	0,568627451
96967	24/07/2018	Reptilia	Testudines	Cryptodira	Cheloniidae	Chelonia	Chelonia mydas	2	3	2	6	3	3	9	1	1	1	2	3	6	0	0	0	0	1	0	0	2	0	0	2	0	0,568627451
75019	04/07/2018	Reptilia	Testudines	Cryptodira	Cheloniidae	Chelonia	Chelonia mydas	2	1	2	2	3	3	9	2	1	2	3	3	9	0	0	0	0	1	0	0	2	0	2	2	4	0,568627451
50619	26/06/2018	Reptilia	Testudines	Cryptodira	Cheloniidae	Chelonia	Chelonia mydas	2	3	2	6	1	2	2	1	1	1	2	3	6	2	3	6	1	1	1	0	2	0	0	2	0	0,568627451
89636	13/06/2018	Reptilia	Testudines	Cryptodira	Cheloniidae	Chelonia	Chelonia mydas	3	2	2	4	3	3	9	2	1	2	2	3	6	0	0	0	1	1	1	0	2	0	3	2	6	0,568627451
47628	30/05/2018	Reptilia	Testudines	Cryptodira	Cheloniidae	Chelonia	Chelonia mydas	2	3	2	6	1	2	2	1	1	1	3	3	9	1	1	1	3	1	3	0	2	0	2	2	4	0,568627451
80423	13/05/2018	Reptilia	Testudines	Cryptodira	Cheloniidae	Chelonia	Chelonia mydas	2	2	2	4	1	2	2	1	1	1	3	3	9	1	3	3	3	1	3	0	2	0	2	2	4	0,568627451
87892	01/05/2018	Reptilia	Testudines	Cryptodira	Cheloniidae	Chelonia	Chelonia mydas	2	3	2	6	2	3	6	2	1	2	2	3	6	0	0	0	2	1	2	0	2	0	0	2	0	0,568627451
33278	10/04/2018	Reptilia	Testudines	Cryptodira	Cheloniidae	Chelonia	Chelonia mydas	2	3	2	6	2	2	4	1	1	1	3	3	9	1	1	1	1	1	1	0	2	0	2	2	4	0,568627451
36469	29/03/2018	Reptilia	Testudines	Cryptodira	Cheloniidae	Chelonia	Chelonia mydas	2	2	2	4	2	2	4	2	1	2	3	3	9	0	0	0	1	1	1	0	2	0	1	2	2	0,568627451
79415	19/03/2018	Reptilia	Testudines	Cryptodira	Cheloniidae	Chelonia	Chelonia mydas	3	1	2	2	2	3	6	1	1	1	3	3	9	1	1	1	3	1	3	0	2	0	3	2	6	0,568627451
83787	14/03/2018	Reptilia	Testudines	Cryptodira	Cheloniidae	Chelonia	Chelonia mydas	2	0	2	0	3	3	9	1	1	1	3	3	9	0	0	0	1	1	1	1	2	2	0	2	0	0,568627451
41690	06/03/2018	Reptilia	Testudines	Cryptodira	Cheloniidae	Chelonia	Chelonia mydas	3	3	2	6	2	3	6	2	1	2	2	3	6	0	0	0	2	1	2	0	2	0	0	2	0	0,568627451
75069	17/02/2018	Reptilia	Testudines	Cryptodira	Cheloniidae	Chelonia	Chelonia mydas	2	3	2	6	3	3	9	1	1	1	2	3	6	0	0	0	0	1	0	0	2	0	0	2	0	0,568627451
75056	10/02/2018	Reptilia	Testudines	Cryptodira	Cheloniidae	Chelonia	Chelonia mydas	2	3	2	6	3	3	9	1	1	1	2	3	6	0	0	0	0	1	0	0	2	0	2	2	4	0,568627451
79858	10/02/2018	Reptilia	Testudines	Cryptodira	Cheloniidae	Chelonia	Chelonia mydas	2	3	2	6	3	3	9	0	1	0	2	3	6	0	0	0	1	1	1	0	2	0	0	2	0	0,568627451
79796	06/02/2018	Reptilia	Testudines	Cryptodira	Cheloniidae	Caretta	Caretta caretta	2	2	2	4	3	3	9	3	1	3	2	3	6	0	0	0	0	1	0	0	2	0	0	2	0	0,568627451
79759	05/02/2018	Reptilia	Testudines	Cryptodira	Cheloniidae	Chelonia	Chelonia mydas	3	3	2	6	2	3	6	1	1	1	2	3	6	0	0	0	1	1	1	1	2	2	0	2	0	0,568627451
30084	02/02/2018	Reptilia	Testudines	Cryptodira	Cheloniidae	Chelonia	Chelonia mydas	2	3	2	6	1	3	3	2	1	2	3	2	6	0	0	0	2	1	2	0	2	0	1	2	2	0,568627451
74445	02/01/2018	Reptilia	Testudines	Cryptodira	Cheloniidae	Chelonia	Chelonia mydas	2	3	2	6	3	3	9	1	1	1	2	2	4	0	0	0	0	1	0	0	2	0	1	2	2	0,568627451
75211	23/12/2017	Reptilia	Testudines	Cryptodira	Cheloniidae	Chelonia	Chelonia mydas	2	3	2	6	2	3	6	2	1	2	2	2	4	0	0	0	2	1	2	0	2	0	1	2	2	0,568627451
60798	06/11/2017	Reptilia	Testudines	Cryptodira	Cheloniidae	Chelonia	Chelonia mydas	2	3	2	6	2	2	4	1	1	1	3	3	9	1	2	2	0	1	0	0	2	0	2	2	4	0,568627451
50205	02/11/2017	Reptilia	Testudines	Cryptodira	Cheloniidae	Chelonia	Chelonia mydas	3	2	2	4	1	2	2	2	1	2	2	2	4	1	1	1	3	1	3	2	2	4	2	2	4	0,568627451
35266	19/10/2017	Reptilia	Testudines	Cryptodira	Cheloniidae	Chelonia	Chelonia mydas	2	3	2	6	3	3	9	1	1	1	2	2	4	0	0	0	0	1	0	0	2	0	2	2	4	0,568627451
57395	18/10/2017	Reptilia	Testudines	Cryptodira	Cheloniidae	Chelonia	Chelonia mydas	2	3	2	6	3	3	9	1	1	1	2	2	4	0	0	0	0	1	0	0	2	0	2	2	4	0,568627451
57664	17/10/2017	Reptilia	Testudines	Cryptodira	Cheloniidae	Chelonia	Chelonia mydas	2	3	2	6	3	3	9	1	1	1	2	2	4	0	0	0	0	1	0	0	2	0	2	2	4	0,568627451
61110	16/10/2017	Reptilia	Testudines	Cryptodira	Cheloniidae	Chelonia	Chelonia mydas	2	3	2	6	2	2	4	1	1	1	3	3	9	1	1	1	1	1	1	0	2	0	2	2	4	0,568627451
37196	13/10/2017	Reptilia	Testudines	Cryptodira	Cheloniidae	Chelonia	Chelonia mydas	2	3	2	6	1	2	2	1	1	1	2	3	6	2	2	4	2	1	2	0	2	0	2	2	4	0,568627451
61493	13/10/2017	Reptilia	Testudines	Cryptodira	Cheloniidae	Chelonia	Chelonia mydas	2	1	2	2	2	2	4	1	1	1	3	3	9	1	1	1	3	1	3	0	2	0	2	2	4	0,568627451
57283	11/10/2017	Reptilia	Testudines	Cryptodira	Cheloniidae	Chelonia	Chelonia mydas	2	3	2	6	3	3	9	2	1	2	1	2	2	0	0	0	0	1	0	1	2	2	0	2	0	0,568627451
57335	10/10/2017	Reptilia	Testudines	Cryptodira	Cheloniidae	Chelonia	Chelonia mydas	2	3	2	6	3	3	9	1	1	1	2	2	4	0	0	0	0	1	0	0	2	0	2	2	4	0,568627451
57263	09/10/2017	Reptilia	Testudines	Cryptodira	Cheloniidae	Lepidochelys	Lepidochelys olivacea	2	2	2	4	3	3	9	3	1	3	2	2	4	0	0	0	0	1	0	0	2	0	2	2	4	0,568627451
39825	25/09/2017	Reptilia	Testudines	Cryptodira	Cheloniidae	Chelonia	Chelonia mydas	3	2	2	4	2	2	4	2	1	2	2	2	4	1	2	2	2	1	2	0	2	0	2	2	4	0,568627451
44316	22/09/2017	Reptilia	Testudines	Cryptodira	Cheloniidae	Chelonia	Chelonia mydas	2	3	2	6	2	2	4	2	1	2	3	3	9	1	1	1	0	1	0	0	2	0	2	2	4	0,568627451
50190	19/09/2017	Reptilia	Testudines	Cryptodira	Cheloniidae	Chelonia	Chelonia mydas	2	0	2	0	1	2	2	0	1	0	3	3	9	3	3	9	2	1	2	0	2	0	2	2	4	0,568627451
59586	19/09/2017	Reptilia	Testudines	Cryptodira	Cheloniidae	Chelonia	Chelonia mydas	2	2	2	4	2	3	6	1	1	1	3	3	9	1	1	1	1	1	1	0	2	0	2	2	4	0,568627451
55088	31/08/2017	Reptilia	Testudines	Cryptodira	Cheloniidae	Chelonia	Chelonia mydas	2	1	2	2	3	3	9	2	1	2	3	3	9	0	0	0	0	1	0	0	2	0	3	2	6	0,568627451
57251	30/08/2017	Reptilia	Testudines	Cryptodira	Cheloniidae	Chelonia	Chelonia mydas	2	1	2	2	2	2	4	3	1	3	2	3	6	1	2	2	1	1	1	2	2	4	0	2	0	0,568627451
56281	29/08/2017	Reptilia	Testudines	Cryptodira	Cheloniidae	Chelonia	Chelonia mydas	2	3	2	6	3	3	9	1	1	1	2	3	6	0	0	0	0	1	0	0	2	0	2	2	4	0,568627451
52849	01/08/2017	Reptilia	Testudines	Cryptodira	Cheloniidae	Chelonia	Chelonia mydas	2	3	2	6	2	2	4	1	1	1	2	2	4	0	0	0	3	1	3	1	2	2	0	2	0	0,568627451
35675	25/07/2017	Reptilia	Testudines	Cryptodira	Cheloniidae	Chelonia	Chelonia mydas	2	2	2	4	3	3	9	2	1	2	2	2	4	1	1	1	0	1	0	0	2	0	2	2	4	0,568627451
29923	15/07/2017	Reptilia	Testudines	Cryptodira	Cheloniidae	Chelonia	Chelonia mydas	2	2	2	4	2	3	6	1	1	1	2	3	6	1	2	2	3	1	3	0	2	0	0	2	0	0,568627451
38226	08/07/2017	Reptilia	Testudines	Cryptodira	Cheloniidae	Chelonia	Chelonia mydas	2	2	2	4	2	3	6	2	1	2	3	3	9	0	0	0	1	1	1	0	2	0	1	2	2	0,568627451
50825	05/07/2017	Reptilia	Testudines	Cryptodira	Cheloniidae	Chelonia	Chelonia mydas	2	3	2	6	2	3	6	2	1	2	2	3	6	0	0	0	2	1	2	0	2	0	0	2	0	0,568627451
45415	27/06/2017	Reptilia	Testudines	Cryptodira	Cheloniidae	Chelonia	Chelonia mydas	2	3	2	6	3	3	9	1	1	1	2	3	6	0	0	0	0	1	0	0	2	0	2	2	4	0,568627451
36003	13/06/2017	Reptilia	Testudines	Cryptodira	Cheloniidae	Chelonia	Chelonia mydas	2	3	2	6	2	3	6	2	1	2	2	3	6	0	0	0	2	1	2	0	2	0	0	2	0	0,568627451
29302	02/06/2017	Reptilia	Testudines	Cryptodira	Cheloniidae	Chelonia	Chelonia mydas	2	1	2	2	2	3	6	1	1	1	2	3	6	1	1	1	0	1	0	3	2	6	2	2	4	0,568627451
45375	02/04/2017	Reptilia	Testudines	Cryptodira	Cheloniidae	Chelonia	Chelonia mydas	2	3	2	6	2	3	6	2	1	2	2	3	6	0	0	0	2	1	2	0	2	0	1	2	2	0,568627451
44576	22/03/2017	Reptilia	Testudines	Cryptodira	Cheloniidae	Chelonia	Chelonia mydas	2	2	2	4	2	2	4	2	1	2	2	2	4	0	0	0	2	1	2	1	2	2	2	2	4	0,568627451
40972	20/03/2017	Reptilia	Testudines	Cryptodira	Cheloniidae	Chelonia	Chelonia mydas	3	3	2	6	1	3	3	2	1	2	2	3	6	1	2	2	3	1	3	0	2	0	0	2	0	0,568627451
44395	14/03/2017	Reptilia	Testudines	Cryptodira	Cheloniidae	Chelonia	Chelonia mydas	2	3	2	6	2	2	4	2	1	2	2	3	6	1	2	2	2	1	2	0	2	0	0	2	0	0,568627451
43458	19/02/2017	Reptilia	Testudines	Cryptodira	Cheloniidae	Chelonia	Chelonia mydas	2	3	2	6	2	3	6	1	1	1	2	3	6	1	2	2	1	1	1	0	2	0	0	2	0	0,568627451
42270	30/01/2017	Reptilia	Testudines	Cryptodira	Cheloniidae	Chelonia	Chelonia mydas	2	3	2	6	2	2	4	2	1	2	2	2	4	1	2	2	2	1	2	0	2	0	0	2	0	0,568627451
41241	25/01/2017	Reptilia	Testudines	Cryptodira	Cheloniidae	Chelonia	Chelonia mydas	2	1	2	2	3	3	9	2	1	2	2	3	6	0	0	0	3	1	3	0	2	0	2	2	4	0,568627451
31214	05/01/2017	Reptilia	Testudines	Cryptodira	Cheloniidae	Chelonia	Chelonia mydas	2	3	2	6	2	3	6	1	1	1	2	3	6	0	0	0	3	1	3	0	2	0	1	2	2	0,568627451
30809	30/12/2016	Reptilia	Testudines	Cryptodira	Cheloniidae	Chelonia	Chelonia mydas	2	3	2	6	1	2	2	2	1	2	2	3	6	0	0	0	2	1	2	2	2	4	0	2	0	0,568627451
30600	24/12/2016	Reptilia	Testudines	Cryptodira	Cheloniidae	Chelonia	Chelonia mydas	2	2	2	4	2	3	6	1	1	1	2	2	4	0	0	0	1	1	1	3	2	6	0	2	0	0,568627451
28330	03/12/2016	Reptilia	Testudines	Cryptodira	Cheloniidae	Chelonia	Chelonia mydas	2	2	2	4	2	3	6	0	1	0	3	3	9	0	0	0	3	1	3	0	2	0	0	2	0	0,568627451
28198	28/11/2016	Reptilia	Testudines	Cryptodira	Cheloniidae	Chelonia	Chelonia mydas	2	3	2	6	3	3	9	0	1	0	2	3	6	0	0	0	1	1	1	0	2	0	0	2	0	0,568627451
27336	18/11/2016	Reptilia	Testudines	Cryptodira	Cheloniidae	Chelonia	Chelonia mydas	2	2	2	4	3	3	9	0	1	0	2	3	6	0	0	0	3	1	3	0	2	0	0	2	0	0,568627451
24404	25/10/2016	Reptilia	Testudines	Cryptodira	Cheloniidae	Chelonia	Chelonia mydas	2	3	2	6	2	2	4	2	1	2	2	3	6	1	2	2	2	1	2	0	2	0	2	2	4	0,568627451
24096	24/10/2016	Reptilia	Testudines	Cryptodira	Cheloniidae	Chelonia	Chelonia mydas	2	3	2	6	2	3	6	2	1	2	1	3	3	1	2	2	3	1	3	0	2	0	0	2	0	0,568627451
23274	18/10/2016	Reptilia	Testudines	Cryptodira	Cheloniidae	Chelonia	Chelonia mydas	2	2	2	4	2	2	4	2	1	2	3	3	9	0	0	0	3	1	3	0	2	0	0	2	0	0,568627451
21033	07/10/2016	Reptilia	Testudines	Cryptodira	Cheloniidae	Chelonia	Chelonia mydas	2	3	2	6	2	2	4	2	1	2	2	3	6	0	0	0	2	1	2	1	2	2	2	2	4	0,568627451
21852	05/10/2016	Reptilia	Testudines	Cryptodira	Cheloniidae	Chelonia	Chelonia mydas	2	2	2	4	2	2	4	2	1	2	3	2	6	0	0	0	1	1	1	0	2	0	0	2	0	0,568627451
17772	22/08/2016	Reptilia	Testudines	Cryptodira	Cheloniidae	Chelonia	Chelonia mydas	2	2	2	4	1	2	2	2	1	2	3	3	9	0	0	0	3	1	3	1	2	2	0	2	0	0,568627451
15317	18/07/2016	Reptilia	Testudines	Cryptodira	Cheloniidae	Chelonia	Chelonia mydas	2	2	2	4	2	3	6	3	1	3	1	3	3	1	3	3	3	1	3	0	2	0	0	2	0	0,568627451
13983	05/07/2016	Reptilia	Testudines	Cryptodira	Cheloniidae	Chelonia	Chelonia mydas	2	3	2	6	1	2	2	1	1	1	2	3	6	0	0	0	3	1	3	2	2	4	0	2	0	0,568627451
8978	09/05/2016	Reptilia	Testudines	Cryptodira	Cheloniidae	Chelonia	Chelonia mydas	2	3	2	6	1	2	2	2	1	2	2	3	6	1	1	1	3	1	3	1	2	2	0	2	0	0,568627451
8754	05/05/2016	Reptilia	Testudines	Cryptodira	Cheloniidae	Chelonia	Chelonia mydas	2	3	2	6	1	2	2	1	1	1	2	3	6	0	0	0	3	1	3	2	2	4	0	2	0	0,568627451
9544	29/03/2016	Reptilia	Testudines	Cryptodira	Cheloniidae	Chelonia	Chelonia mydas	2	3	2	6	1	2	2	3	1	3	2	3	6	1	2	2	3	1	3	0	2	0	0	2	0	0,568627451
939	02/12/2015	Reptilia	Testudines	Cryptodira	Cheloniidae	Chelonia	Chelonia mydas	2	2	2	4	1	2	2	1	1	1	2	3	6	0	0	0	3	1	3	3	2	6	0	2	0	0,568627451
8054	21/11/2015	Reptilia	Testudines	Cryptodira	Cheloniidae	Chelonia	Chelonia mydas	2	3	2	6	1	2	2	1	1	1	2	3	6	0	0	0	3	1	3	2	2	4	1	2	2	0,568627451
215129	29/09/2020	Aves	Charadriiformes		Laridae	Sterna	Sterna hirundo	2	3	1	3	2	2	4	0	1	0	3	3	9	0	0	0	0	1	0	2	2	4	1	2	2	0,583333333
210685	27/09/2020	Aves	Suliformes		Phalacrocoracidae	Phalacrocorax	Phalacrocorax brasilianus	3	2	1	2	2	3	6	0	1	0	3	3	9	0	0	0	3	1	3	0	2	0	3	2	6	0,583333333
213874	21/09/2020	Aves	Sphenisciformes		Spheniscidae	Spheniscus	Spheniscus magellanicus	2	1	1	1	3	3	9	1	1	1	3	3	9	0	0	0	0	1	0	0	2	0	1	2	2	0,583333333
231861	18/09/2020	Aves	Suliformes		Sulidae	Sula	Sula leucogaster	2	2	1	2	2	3	6	2	1	2	2	2	4	1	1	1	3	1	3	0	2	0	3	2	6	0,583333333
231905	18/09/2020	Aves	Charadriiformes		Laridae	Larus	Larus dominicanus	2	1	1	1	3	3	9	0	1	0	3	3	9	0	0	0	1	1	1	0	2	0	2	2	4	0,583333333
186789	11/09/2020	Aves	Sphenisciformes		Spheniscidae	Spheniscus	Spheniscus magellanicus	2	1	1	1	3	3	9	1	1	1	3	3	9	0	0	0	0	1	0	0	2	0	1	2	2	0,583333333
179342	06/09/2020	Aves	Charadriiformes		Laridae	Larus	Larus dominicanus	3	1	1	1	3	3	9	1	1	1	3	3	9	0	0	0	0	1	0	0	2	0	2	2	4	0,583333333
222373	15/08/2020	Aves	Suliformes		Sulidae	Sula	Sula leucogaster	2	3	1	3	3	2	6	2	1	2	2	2	4	0	0	0	0	1	0	0	2	0	2	2	4	0,583333333
215025	31/07/2020	Aves	Sphenisciformes		Spheniscidae	Spheniscus	Spheniscus magellanicus	2	2	1	2	3	3	9	1	1	1	2	3	6	0	0	0	2	1	2	0	2	0	0	2	0	0,583333333
216254	30/07/2020	Mammalia	Carnivora	Caniformia	Otariidae	Arctocephalus	Arctocephalus australis	3	1	1	1	3	3	9	2	1	2	2	3	6	0	0	0	0	1	0	1	2	2	2	2	4	0,583333333
194587	26/07/2020	Aves	Procellariiformes		Procellariidae	Procellaria	Procellaria aequinoctialis	2	3	1	3	2	3	6	2	1	2	3	3	9	0	0	0	0	1	0	0	2	0	0	2	0	0,583333333
219365	23/07/2020	Aves	Sphenisciformes		Spheniscidae	Spheniscus	Spheniscus magellanicus	3	2	1	2	3	3	9	1	1	1	2	3	6	0	0	0	0	1	0	1	2	2	2	2	4	0,583333333
221437	22/07/2020	Aves	Sphenisciformes		Spheniscidae	Spheniscus	Spheniscus magellanicus	2	2	1	2	3	3	9	1	1	1	2	2	4	0	0	0	2	1	2	0	2	0	2	2	4	0,583333333
215018	21/07/2020	Aves	Sphenisciformes		Spheniscidae	Spheniscus	Spheniscus magellanicus	2	2	1	2	3	3	9	1	1	1	2	3	6	0	0	0	2	1	2	0	2	0	0	2	0	0,583333333
221040	20/07/2020	Aves	Sphenisciformes		Spheniscidae	Spheniscus	Spheniscus magellanicus	2	2	1	2	3	3	9	1	1	1	2	3	6	0	0	0	2	1	2	0	2	0	2	2	4	0,583333333
220567	18/07/2020	Aves	Sphenisciformes		Spheniscidae	Spheniscus	Spheniscus magellanicus	2	3	1	3	3	3	9	1	1	1	2	2	4	0	0	0	1	1	1	0	2	0	0	2	0	0,583333333
203662	13/07/2020	Mammalia	Carnivora	Caniformia	Otariidae	Arctocephalus	Arctocephalus australis	3	3	1	3	2	3	6	0	1	0	2	2	4	0	0	0	3	1	3	2	2	4	0	2	0	0,583333333
213235	06/07/2020	Aves	Sphenisciformes		Spheniscidae	Spheniscus	Spheniscus magellanicus	3	2	1	2	2	3	6	1	1	1	2	2	4	0	0	0	3	1	3	1	2	2	2	2	4	0,583333333
213236	06/07/2020	Aves	Sphenisciformes		Spheniscidae	Spheniscus	Spheniscus magellanicus	3	2	1	2	2	3	6	0	1	0	3	3	9	0	0	0	3	1	3	0	2	0	2	2	4	0,583333333
214900	30/06/2020	Aves	Sphenisciformes		Spheniscidae	Spheniscus	Spheniscus magellanicus	2	3	1	3	3	3	9	1	1	1	2	3	6	0	0	0	1	1	1	0	2	0	0	2	0	0,583333333
214826	29/06/2020	Aves	Sphenisciformes		Spheniscidae	Spheniscus	Spheniscus magellanicus	2	3	1	3	3	3	9	1	1	1	2	2	4	0	0	0	1	1	1	0	2	0	1	2	2	0,583333333
216497	29/06/2020	Aves	Sphenisciformes		Spheniscidae	Spheniscus	Spheniscus magellanicus	3	3	1	3	3	3	9	1	1	1	2	2	4	0	0	0	1	1	1	0	2	0	1	2	2	0,583333333
213217	27/06/2020	Aves	Sphenisciformes		Spheniscidae	Spheniscus	Spheniscus magellanicus	2	3	1	3	2	3	6	1	1	1	3	3	9	0	0	0	1	1	1	0	2	0	0	2	0	0,583333333
213077	26/06/2020	Aves	Sphenisciformes		Spheniscidae	Spheniscus	Spheniscus magellanicus	2	3	1	3	3	3	9	1	1	1	2	3	6	0	0	0	1	1	1	0	2	0	3	2	6	0,583333333
192993	23/06/2020	Aves	Sphenisciformes		Spheniscidae	Spheniscus	Spheniscus magellanicus	2	1	1	1	3	3	9	1	1	1	3	3	9	0	0	0	0	1	0	0	2	0	3	2	6	0,583333333
166024	20/06/2020	Aves	Sphenisciformes		Spheniscidae	Spheniscus	Spheniscus magellanicus	3	3	1	3	2	3	6	1	1	1	2	2	4	0	0	0	0	1	0	3	2	6	0	2	0	0,583333333
179065	16/06/2020	Aves	Sphenisciformes		Spheniscidae	Spheniscus	Spheniscus magellanicus	3	3	1	3	2	3	6	2	1	2	2	3	6	1	1	1	2	1	2	0	2	0	0	2	0	0,583333333
153963	05/06/2020	Aves	Suliformes		Sulidae	Sula	Sula leucogaster	2	2	1	2	3	3	9	0	1	0	2	3	6	0	0	0	3	1	3	0	2	0	0	2	0	0,583333333
198131	10/05/2020	Aves	Charadriiformes		Laridae	Larus	Larus dominicanus	2	2	1	2	3	3	9	0	1	0	3	3	9	0	0	0	0	1	0	0	2	0	0	2	0	0,583333333
152610	25/04/2020	Aves	Charadriiformes		Laridae	Larus	Larus dominicanus	2	2	1	2	2	3	6	1	1	1	3	3	9	1	2	2	0	1	0	0	2	0	0	2	0	0,583333333
166920	25/04/2020	Aves	Charadriiformes		Laridae	Larus	Larus dominicanus	2	0	1	0	3	3	9	0	1	0	2	2	4	0	0	0	1	1	1	3	2	6	0	2	0	0,583333333
159071	24/03/2020	Aves	Charadriiformes		Laridae	Larus	Larus dominicanus	2	1	1	1	2	3	6	0	1	0	2	2	4	1	1	1	0	1	0	3	2	6	2	2	4	0,583333333
179081	17/03/2020	Aves	Suliformes		Sulidae	Sula	Sula leucogaster	2	2	1	2	2	2	4	1	1	1	3	3	9	0	0	0	2	1	2	0	2	0	3	2	6	0,583333333
166016	07/03/2020	Aves	Suliformes		Sulidae	Sula	Sula leucogaster	2	2	1	2	2	3	6	1	1	1	3	3	9	0	0	0	2	1	2	0	2	0	0	2	0	0,583333333
157930	20/02/2020	Mammalia	Cetacea	Odontoceti	Delphinidae	Sotalia	Sotalia guianensis	2	0	1	0	2	3	6	2	1	2	2	2	4	0	0	0	2	1	2	3	2	6	3	2	6	0,583333333
183499	08/02/2020	Aves	Suliformes		Fregatidae	Fregata	Fregata magnificens	2	1	1	1	3	3	9	3	1	3	2	3	6	1	1	1	0	1	0	0	2	0	0	2	0	0,583333333
155199	21/01/2020	Aves	Charadriiformes		Laridae	Larus	Larus dominicanus	2	1	1	1	2	3	6	1	1	1	3	3	9	1	1	1	2	1	2	0	2	0	2	2	4	0,583333333
176858	09/01/2020	Aves	Charadriiformes		Laridae	Larus	Larus dominicanus	2	3	1	3	2	3	6	2	1	2	3	3	9	0	0	0	0	1	0	0	2	0	2	2	4	0,583333333
163125	20/12/2019	Aves	Procellariiformes		Procellariidae	Puffinus	Puffinus puffinus	3	2	1	2	2	3	6	0	1	0	3	3	9	0	0	0	3	1	3	0	2	0	0	2	0	0,583333333
157366	19/12/2019	Aves	Charadriiformes		Laridae	Larus	Larus dominicanus	3	2	1	2	2	3	6	0	1	0	2	3	6	0	0	0	0	1	0	3	2	6	0	2	0	0,583333333
171402	19/12/2019	Aves	Charadriiformes		Laridae	Larus	Larus dominicanus	2	3	1	3	2	3	6	1	1	1	3	3	9	0	0	0	1	1	1	0	2	0	1	2	2	0,583333333
184155	13/12/2019	Aves	Charadriiformes		Laridae	Larus	Larus dominicanus	2	3	1	3	3	3	9	1	1	1	2	3	6	1	1	1	0	1	0	0	2	0	0	2	0	0,583333333
154438	01/11/2019	Aves	Procellariiformes		Procellariidae	Puffinus	Puffinus puffinus	3	3	1	3	3	3	9	1	1	1	2	2	4	0	0	0	3	1	3	0	2	0	0	2	0	0,583333333
149657	08/09/2019	Aves	Procellariiformes		Procellariidae	Macronectes	Macronectes giganteus	2	3	1	3	3	3	9	1	1	1	2	3	6	1	1	1	0	1	0	0	2	0	0	2	0	0,583333333
161094	26/08/2019	Aves	Sphenisciformes		Spheniscidae	Spheniscus	Spheniscus magellanicus	2	3	1	3	2	3	6	2	1	2	2	2	4	1	2	2	3	1	3	0	2	0	0	2	0	0,583333333
161727	26/08/2019	Aves	Sphenisciformes		Spheniscidae	Spheniscus	Spheniscus magellanicus	3	2	1	2	2	3	6	0	1	0	3	3	9	0	0	0	1	1	1	1	2	2	0	2	0	0,583333333
132266	22/08/2019	Aves	Charadriiformes		Laridae	Larus	Larus dominicanus	2	2	1	2	2	2	4	2	1	2	2	3	6	0	0	0	0	1	0	3	2	6	0	2	0	0,583333333
163133	22/08/2019	Aves	Sphenisciformes		Spheniscidae	Spheniscus	Spheniscus magellanicus	2	2	1	2	2	3	6	1	1	1	3	2	6	0	0	0	2	1	2	0	2	0	0	2	0	0,583333333
133875	27/06/2019	Aves	Suliformes		Phalacrocoracidae	Phalacrocorax	Phalacrocorax brasilianus	3	2	1	2	2	3	6	1	1	1	2	3	6	0	0	0	1	1	1	2	2	4	0	2	0	0,583333333
114730	26/06/2019	Aves	Sphenisciformes		Spheniscidae	Spheniscus	Spheniscus magellanicus	2	3	1	3	3	3	9	0	1	0	2	3	6	0	0	0	2	1	2	0	2	0	0	2	0	0,583333333
144559	02/06/2019	Aves	Charadriiformes		Laridae	Larus	Larus dominicanus	2	1	1	1	2	3	6	0	1	0	3	3	9	0	0	0	0	1	0	2	2	4	0	2	0	0,583333333
112742	30/05/2019	Aves	Charadriiformes		Laridae	Larus	Larus dominicanus	2	0	1	0	3	3	9	0	1	0	3	3	9	0	0	0	0	1	0	1	2	2	3	2	6	0,583333333
95934	19/05/2019	Aves	Procellariiformes		Procellariidae	Calonectris		2	2	1	2	2	3	6	0	1	0	2	3	6	0	0	0	0	1	0	3	2	6	0	2	0	0,583333333
128578	12/04/2019	Aves	Suliformes		Sulidae	Sula	Sula leucogaster	2	2	1	2	2	3	6	0	1	0	3	3	9	0	0	0	1	1	1	1	2	2	0	2	0	0,583333333
88472	08/04/2019	Aves	Charadriiformes		Laridae	Larus	Larus dominicanus	2	1	1	1	3	3	9	0	1	0	2	2	4	0	0	0	0	1	0	2	2	4	0	2	0	0,583333333
126530	14/03/2019	Aves	Procellariiformes		Procellariidae	Puffinus	Puffinus gravis	2	3	1	3	3	3	9	1	1	1	2	3	6	0	0	0	1	1	1	0	2	0	2	2	4	0,583333333
124673	03/03/2019	Aves	Charadriiformes		Laridae	Larus	Larus dominicanus	2	1	1	1	2	3	6	1	1	1	3	3	9	1	3	3	0	1	0	0	2	0	0	2	0	0,583333333
135662	07/02/2019	Aves	Pelecaniformes		Ardeidae	Egretta	Egretta thula	2	0	1	0	3	2	6	2	1	2	2	3	6	0	0	0	1	1	1	1	2	2	0	2	0	0,583333333
135146	27/01/2019	Aves	Procellariiformes		Procellariidae	Calonectris	Calonectris diomedea	2	2	1	2	3	3	9	3	1	3	2	2	4	0	0	0	0	1	0	0	2	0	0	2	0	0,583333333
112796	15/01/2019	Aves	Charadriiformes		Laridae	Larus	Larus dominicanus	2	1	1	1	3	3	9	1	1	1	3	3	9	0	0	0	0	1	0	0	2	0	2	2	4	0,583333333
123624	08/01/2019	Aves	Procellariiformes		Procellariidae	Puffinus	Puffinus gravis	2	3	1	3	3	2	6	1	1	1	2	3	6	0	0	0	1	1	1	0	2	0	0	2	0	0,583333333
131300	14/12/2018	Aves	Procellariiformes		Procellariidae	Puffinus	Puffinus puffinus	2	2	1	2	2	3	6	2	1	2	3	3	9	0	0	0	1	1	1	0	2	0	2	2	4	0,583333333
104228	26/11/2018	Aves	Suliformes		Sulidae	Sula	Sula leucogaster	2	3	1	3	2	2	4	1	1	1	2	3	6	0	0	0	0	1	0	3	2	6	1	2	2	0,583333333
128935	26/11/2018	Aves	Procellariiformes		Procellariidae	Puffinus	Puffinus puffinus	2	3	1	3	3	3	9	1	1	1	2	3	6	0	0	0	1	1	1	0	2	0	2	2	4	0,583333333
98299	25/11/2018	Aves	Charadriiformes		Laridae	Larus	Larus dominicanus	2	3	1	3	3	3	9	1	1	1	2	3	6	0	0	0	1	1	1	0	2	0	0	2	0	0,583333333
116820	17/11/2018	Aves	Charadriiformes		Laridae	Larus	Larus dominicanus	2	2	1	2	2	3	6	0	1	0	2	3	6	2	3	6	0	1	0	0	2	0	2	2	4	0,583333333
127075	15/11/2018	Aves	Charadriiformes		Laridae	Larus	Larus dominicanus	2	2	1	2	3	3	9	1	1	1	1	2	2	2	3	6	0	1	0	0	2	0	0	2	0	0,583333333
126821	14/11/2018	Aves	Suliformes		Sulidae	Sula	Sula leucogaster	2	2	1	2	3	3	9	2	1	2	2	3	6	0	0	0	1	1	1	0	2	0	1	2	2	0,583333333
126590	08/11/2018	Aves	Suliformes		Sulidae	Sula	Sula leucogaster	2	1	1	1	3	3	9	3	1	3	2	3	6	0	0	0	1	1	1	0	2	0	3	2	6	0,583333333
126153	03/11/2018	Aves	Sphenisciformes		Spheniscidae	Spheniscus	Spheniscus magellanicus	2	3	1	3	3	3	9	1	1	1	2	3	6	0	0	0	1	1	1	0	2	0	0	2	0	0,583333333
121953	23/10/2018	Aves	Suliformes		Sulidae	Sula	Sula leucogaster	2	1	1	1	2	2	4	1	1	1	2	3	6	1	2	2	0	1	0	2	2	4	0	2	0	0,583333333
120450	06/10/2018	Aves	Sphenisciformes		Spheniscidae	Spheniscus	Spheniscus magellanicus	2	3	1	3	3	3	9	0	1	0	2	2	4	1	1	1	1	1	1	0	2	0	2	2	4	0,583333333
119196	30/09/2018	Aves	Sphenisciformes		Spheniscidae	Spheniscus	Spheniscus magellanicus	2	2	1	2	3	3	9	2	1	2	2	3	6	0	0	0	1	1	1	0	2	0	2	2	4	0,583333333
119450	30/09/2018	Aves	Sphenisciformes		Spheniscidae	Spheniscus	Spheniscus magellanicus	2	2	1	2	3	3	9	1	1	1	2	3	6	0	0	0	2	1	2	0	2	0	0	2	0	0,583333333
113700	28/09/2018	Aves	Sphenisciformes		Spheniscidae	Spheniscus	Spheniscus magellanicus	2	1	1	1	1	3	3	0	1	0	2	3	6	2	3	6	0	1	0	2	2	4	0	2	0	0,583333333
118248	26/09/2018	Aves	Sphenisciformes		Spheniscidae	Spheniscus	Spheniscus magellanicus	2	2	1	2	2	3	6	1	1	1	3	3	9	0	0	0	0	1	0	1	2	2	2	2	4	0,583333333
112289	13/09/2018	Aves	Sphenisciformes		Spheniscidae	Spheniscus	Spheniscus magellanicus	2	2	1	2	3	2	6	2	1	2	2	3	6	0	0	0	1	1	1	0	2	0	0	2	0	0,583333333
111508	10/09/2018	Aves	Sphenisciformes		Spheniscidae	Spheniscus	Spheniscus magellanicus	2	2	1	2	3	3	9	2	1	2	2	3	6	0	0	0	1	1	1	0	2	0	2	2	4	0,583333333
94517	02/09/2018	Aves	Sphenisciformes		Spheniscidae	Spheniscus	Spheniscus magellanicus	2	2	1	2	2	3	6	0	1	0	2	3	6	0	0	0	0	1	0	3	2	6	1	2	2	0,583333333
75399	27/08/2018	Aves	Sphenisciformes		Spheniscidae	Spheniscus	Spheniscus magellanicus	2	2	1	2	2	3	6	1	1	1	3	3	9	0	0	0	0	1	0	1	2	2	0	2	0	0,583333333
101250	12/08/2018	Aves	Sphenisciformes		Spheniscidae	Spheniscus	Spheniscus magellanicus	3	2	1	2	3	3	9	2	1	2	2	3	6	0	0	0	1	1	1	0	2	0	1	2	2	0,583333333
101987	10/08/2018	Mammalia	Carnivora	Caniformia	Mustelidae	Lontra	Lontra longicaudis	2	1	1	1	3	3	9	1	1	1	3	3	9	0	0	0	0	1	0	0	2	0	3	2	6	0,583333333
100131	06/08/2018	Aves	Sphenisciformes		Spheniscidae	Spheniscus	Spheniscus magellanicus	2	2	1	2	2	3	6	1	1	1	3	3	9	0	0	0	2	1	2	0	2	0	0	2	0	0,583333333
100699	06/08/2018	Aves	Procellariiformes		Procellariidae	Procellaria	Procellaria aequinoctialis	2	3	1	3	3	3	9	2	1	2	2	3	6	0	0	0	0	1	0	0	2	0	0	2	0	0,583333333
100762	06/08/2018	Aves	Procellariiformes		Procellariidae	Procellaria	Procellaria aequinoctialis	2	2	1	2	3	3	9	0	1	0	3	2	6	0	0	0	0	1	0	0	2	0	0	2	0	0,583333333
38439	04/08/2018	Mammalia	Cetacea	Odontoceti	Delphinidae	Steno	Steno bredanensis	2	2	1	2	1	2	2	1	1	1	3	3	9	1	2	2	0	1	0	2	2	4	2	2	4	0,583333333
98252	04/08/2018	Aves	Sphenisciformes		Spheniscidae	Spheniscus	Spheniscus magellanicus	2	2	1	2	3	3	9	1	1	1	2	3	6	0	0	0	2	1	2	0	2	0	1	2	2	0,583333333
61637	20/07/2018	Aves	Sphenisciformes		Spheniscidae	Spheniscus	Spheniscus magellanicus	2	2	1	2	2	3	6	3	1	3	3	3	9	0	0	0	0	1	0	0	2	0	2	2	4	0,583333333
61768	08/07/2018	Aves	Sphenisciformes		Spheniscidae	Spheniscus	Spheniscus magellanicus	2	3	1	3	2	2	4	1	1	1	2	2	4	1	2	2	2	1	2	2	2	4	0	2	0	0,583333333
89779	10/06/2018	Mammalia	Cetacea	Odontoceti	Delphinidae	Sotalia	Sotalia guianensis	2	1	1	1	3	3	9	2	1	2	2	2	4	0	0	0	0	1	0	2	2	4	0	2	0	0,583333333
55653	04/05/2018	Aves	Suliformes		Sulidae	Sula	Sula leucogaster	2	1	1	1	2	3	6	1	1	1	2	2	4	0	0	0	0	1	0	3	2	6	0	2	0	0,583333333
76454	23/03/2018	Aves	Charadriiformes		Laridae	Larus	Larus dominicanus	2	2	1	2	3	3	9	0	1	0	2	3	6	0	0	0	3	1	3	0	2	0	0	2	0	0,583333333
71176	05/03/2018	Aves	Charadriiformes		Laridae	Larus	Larus dominicanus	3	3	1	3	3	3	9	1	1	1	2	2	4	1	1	1	2	1	2	0	2	0	0	2	0	0,583333333
41684	10/02/2018	Mammalia	Cetacea	Odontoceti	Delphinidae	Sotalia	Sotalia guianensis	2	1	1	1	2	3	6	2	1	2	3	3	9	0	0	0	2	1	2	0	2	0	0	2	0	0,583333333
41851	15/01/2018	Aves	Charadriiformes		Laridae	Larus	Larus dominicanus	2	2	1	2	3	3	9	2	1	2	2	3	6	0	0	0	1	1	1	0	2	0	0	2	0	0,583333333
41030	19/10/2017	Aves	Charadriiformes		Laridae	Larus	Larus dominicanus	2	1	1	1	3	3	9	1	1	1	3	3	9	0	0	0	0	1	0	0	2	0	0	2	0	0,583333333
55695	05/08/2017	Mammalia	Cetacea	Odontoceti	Delphinidae	Sotalia	Sotalia guianensis	3	2	1	2	2	2	4	2	1	2	2	3	6	0	0	0	0	1	0	2	2	4	0	2	0	0,583333333
54792	24/07/2017	Aves	Sphenisciformes		Spheniscidae	Spheniscus	Spheniscus magellanicus	2	2	1	2	3	2	6	2	1	2	2	3	6	0	0	0	1	1	1	0	2	0	2	2	4	0,583333333
35663	13/07/2017	Aves	Sphenisciformes		Spheniscidae	Spheniscus	Spheniscus magellanicus	2	2	1	2	3	3	9	2	1	2	2	3	6	0	0	0	1	1	1	0	2	0	0	2	0	0,583333333
41200	08/06/2017	Aves	Charadriiformes		Laridae	Larus	Larus dominicanus	2	3	1	3	2	3	6	0	1	0	2	2	4	1	1	1	0	1	0	3	2	6	0	2	0	0,583333333
38982	12/04/2017	Aves	Suliformes		Sulidae	Sula	Sula leucogaster	2	0	1	0	2	3	6	0	1	0	3	3	9	0	0	0	1	1	1	2	2	4	1	2	2	0,583333333
35235	28/03/2017	Mammalia	Cetacea	Odontoceti	Iniidae	Pontoporia	Pontoporia blainvillei	2	1	1	1	3	3	9	2	1	2	2	3	6	0	0	0	0	1	0	1	2	2	0	2	0	0,583333333
44881	23/03/2017	Aves	Suliformes		Phalacrocoracidae	Phalacrocorax	Phalacrocorax brasilianus	2	3	1	3	3	3	9	1	1	1	2	3	6	0	0	0	1	1	1	0	2	0	2	2	4	0,583333333
35212	08/03/2017	Aves	Suliformes		Sulidae	Sula	Sula leucogaster	3	2	1	2	3	3	9	3	1	3	2	3	6	0	0	0	0	1	0	0	2	0	0	2	0	0,583333333
44095	05/03/2017	Aves	Charadriiformes		Laridae	Larus	Larus dominicanus	2	2	1	2	2	2	4	0	1	0	2	2	4	2	2	4	2	1	2	1	2	2	3	2	6	0,583333333
24869	24/11/2016	Aves	Charadriiformes		Laridae	Larus	Larus dominicanus	2	1	1	1	3	3	9	0	1	0	2	2	4	0	0	0	0	1	0	2	2	4	2	2	4	0,583333333
25182	01/11/2016	Aves	Procellariiformes		Procellariidae	Puffinus	Puffinus puffinus	2	2	1	2	2	3	6	0	1	0	2	3	6	0	0	0	2	1	2	2	2	4	0	2	0	0,583333333
18013	27/08/2016	Aves	Charadriiformes		Laridae	Larus	Larus dominicanus	2	2	1	2	2	3	6	0	1	0	2	3	6	0	0	0	0	1	0	3	2	6	0	2	0	0,583333333
134	08/05/2016	Aves	Suliformes		Sulidae	Sula	Sula leucogaster	2	1	1	1	2	2	4	0	1	0	3	2	6	0	0	0	0	1	0	2	2	4	2	2	4	0,583333333
153525	07/05/2020	Reptilia	Testudines	Cryptodira	Cheloniidae	Chelonia	Chelonia mydas	2	2	2	4	2	2	4	2	1	2	2	3	6	0	0	0	3	1	3	1	2	2	3	2	6	0,588235294
197331	02/05/2020	Reptilia	Testudines	Cryptodira	Cheloniidae	Chelonia	Chelonia mydas	2	3	2	6	2	2	4	2	1	2	3	3	9	0	0	0	0	1	0	0	2	0	2	2	4	0,588235294
179072	07/03/2020	Reptilia	Testudines	Cryptodira	Cheloniidae	Chelonia	Chelonia mydas	2	0	2	0	2	3	6	2	1	2	3	3	9	0	0	0	0	1	0	2	2	4	3	2	6	0,588235294
178737	01/03/2020	Reptilia	Testudines	Cryptodira	Cheloniidae	Chelonia	Chelonia mydas	3	1	2	2	2	2	4	2	1	2	3	3	9	1	1	1	3	1	3	0	2	0	3	2	6	0,588235294
168325	16/02/2020	Reptilia	Testudines	Cryptodira	Cheloniidae	Chelonia	Chelonia mydas	3	3	2	6	1	2	2	2	1	2	3	3	9	0	0	0	2	1	2	0	2	0	1	2	2	0,588235294
159066	14/01/2020	Reptilia	Testudines	Cryptodira	Cheloniidae	Chelonia	Chelonia mydas	3	2	2	4	3	2	6	2	1	2	2	3	6	0	0	0	3	1	3	0	2	0	3	2	6	0,588235294
153646	14/11/2019	Reptilia	Testudines	Cryptodira	Cheloniidae	Caretta	Caretta caretta	2	3	2	6	3	3	9	0	1	0	2	3	6	0	0	0	0	1	0	0	2	0	0	2	0	0,588235294
153824	05/11/2019	Reptilia	Testudines	Cryptodira	Cheloniidae	Caretta	Caretta caretta	2	3	2	6	3	3	9	0	1	0	2	3	6	0	0	0	0	1	0	0	2	0	1	2	2	0,588235294
169603	23/10/2019	Reptilia	Testudines	Cryptodira	Cheloniidae	Chelonia	Chelonia mydas	2	1	2	2	2	3	6	1	1	1	3	3	9	0	0	0	3	1	3	0	2	0	3	2	6	0,588235294
154665	29/08/2019	Reptilia	Testudines	Cryptodira	Cheloniidae	Chelonia	Chelonia mydas	2	1	2	2	1	2	2	2	1	2	3	3	9	0	0	0	2	1	2	2	2	4	2	2	4	0,588235294
162614	22/08/2019	Reptilia	Testudines	Cryptodira	Cheloniidae	Chelonia	Chelonia mydas	2	1	2	2	3	3	9	2	1	2	2	3	6	0	0	0	0	1	0	1	2	2	0	2	0	0,588235294
33335	09/08/2019	Reptilia	Testudines	Cryptodira	Cheloniidae	Chelonia	Chelonia mydas	2	2	2	4	2	3	6	1	1	1	2	2	4	1	2	2	2	1	2	0	2	0	1	2	2	0,588235294
128407	09/08/2019	Reptilia	Testudines	Cryptodira	Cheloniidae	Chelonia	Chelonia mydas	2	2	2	4	3	3	9	1	1	1	2	2	4	0	0	0	1	1	1	0	2	0	1	2	2	0,588235294
120136	08/06/2019	Reptilia	Testudines	Cryptodira	Cheloniidae	Chelonia	Chelonia mydas	3	0	2	0	1	2	2	2	1	2	3	2	6	1	3	3	3	1	3	1	2	2	1	2	2	0,588235294
144124	07/06/2019	Reptilia	Testudines	Cryptodira	Cheloniidae	Chelonia	Chelonia mydas	2	2	2	4	2	3	6	1	1	1	2	3	6	0	0	0	2	1	2	1	2	2	0	2	0	0,588235294
112627	25/05/2019	Reptilia	Testudines	Cryptodira	Cheloniidae	Chelonia	Chelonia mydas	3	1	2	2	2	3	6	1	1	1	3	3	9	0	0	0	3	1	3	0	2	0	2	2	4	0,588235294
99925	17/05/2019	Reptilia	Testudines	Cryptodira	Cheloniidae	Caretta	Caretta caretta	2	2	2	4	3	3	9	1	1	1	2	2	4	1	1	1	0	1	0	0	2	0	0	2	0	0,588235294
138999	23/03/2019	Reptilia	Testudines	Cryptodira	Cheloniidae	Chelonia	Chelonia mydas	2	2	2	4	3	3	9	1	1	1	2	3	6	0	0	0	1	1	1	0	2	0	1	2	2	0,588235294
32945	05/03/2019	Reptilia	Testudines	Cryptodira	Cheloniidae	Chelonia	Chelonia mydas	2	1	2	2	2	3	6	1	1	1	3	3	9	1	1	1	2	1	2	0	2	0	1	2	2	0,588235294
81952	18/02/2019	Reptilia	Testudines	Cryptodira	Cheloniidae	Chelonia	Chelonia mydas	2	2	2	4	2	2	4	0	1	0	3	3	9	0	0	0	2	1	2	0	2	0	0	2	0	0,588235294
32941	20/01/2019	Reptilia	Testudines	Cryptodira	Cheloniidae	Chelonia	Chelonia mydas	2	3	2	6	1	2	2	2	1	2	3	3	9	0	0	0	2	1	2	0	2	0	0	2	0	0,588235294
131956	18/01/2019	Reptilia	Testudines	Cryptodira	Cheloniidae	Chelonia	Chelonia mydas	3	3	2	6	1	2	2	2	1	2	3	3	9	0	0	0	2	1	2	0	2	0	1	2	2	0,588235294
127048	14/01/2019	Reptilia	Testudines	Cryptodira	Cheloniidae	Chelonia	Chelonia mydas	2	3	2	6	2	2	4	1	1	1	3	3	9	0	0	0	1	1	1	0	2	0	0	2	0	0,588235294
59513	07/01/2019	Reptilia	Testudines	Cryptodira	Cheloniidae	Chelonia	Chelonia mydas	2	3	2	6	1	2	2	2	1	2	2	2	4	1	2	2	3	1	3	0	2	0	1	2	2	0,588235294
132764	29/12/2018	Reptilia	Testudines	Cryptodira	Cheloniidae	Chelonia	Chelonia mydas	2	0	2	0	2	3	6	1	1	1	3	3	9	1	3	3	2	1	2	0	2	0	1	2	2	0,588235294
131098	13/12/2018	Reptilia	Testudines	Cryptodira	Cheloniidae	Chelonia	Chelonia mydas	2	2	2	4	3	2	6	0	1	0	1	3	3	1	3	3	2	1	2	0	2	0	0	2	0	0,588235294
90477	06/12/2018	Reptilia	Testudines	Cryptodira	Cheloniidae	Chelonia	Chelonia mydas	3	3	2	6	1	2	2	2	1	2	2	3	6	1	3	3	2	1	2	0	2	0	0	2	0	0,588235294
56787	05/12/2018	Reptilia	Testudines	Cryptodira	Cheloniidae	Chelonia	Chelonia mydas	2	2	2	4	1	2	2	1	1	1	3	3	9	1	3	3	2	1	2	0	2	0	0	2	0	0,588235294
33302	29/11/2018	Reptilia	Testudines	Cryptodira	Cheloniidae	Chelonia	Chelonia mydas	2	1	2	2	3	2	6	1	1	1	3	3	9	0	0	0	3	1	3	0	2	0	0	2	0	0,588235294
62501	06/11/2018	Reptilia	Testudines	Cryptodira	Cheloniidae	Chelonia	Chelonia mydas	2	3	2	6	1	2	2	1	1	1	3	3	9	0	0	0	2	1	2	0	2	0	2	2	4	0,588235294
95925	24/10/2018	Reptilia	Testudines	Cryptodira	Cheloniidae	Chelonia	Chelonia mydas	2	3	2	6	3	3	9	0	1	0	2	3	6	0	0	0	0	1	0	0	2	0	0	2	0	0,588235294
75246	19/10/2018	Reptilia	Testudines	Cryptodira	Cheloniidae	Chelonia	Chelonia mydas	2	3	2	6	1	2	2	2	1	2	2	3	6	1	2	2	3	1	3	0	2	0	2	2	4	0,588235294
120684	19/10/2018	Reptilia	Testudines	Cryptodira	Cheloniidae	Chelonia	Chelonia mydas	2	1	2	2	3	3	9	1	1	1	2	3	6	1	2	2	1	1	1	0	2	0	0	2	0	0,588235294
122667	18/10/2018	Reptilia	Testudines	Cryptodira	Cheloniidae	Chelonia	Chelonia mydas	3	1	2	2	3	3	9	2	1	2	2	2	4	0	0	0	2	1	2	0	2	0	1	2	2	0,588235294
77040	07/10/2018	Reptilia	Testudines	Cryptodira	Cheloniidae	Chelonia	Chelonia mydas	2	3	2	6	3	2	6	0	1	0	2	3	6	0	0	0	0	1	0	0	2	0	0	2	0	0,588235294
115031	30/09/2018	Reptilia	Testudines	Cryptodira	Cheloniidae	Chelonia	Chelonia mydas	2	2	2	4	3	3	9	2	1	2	2	3	6	0	0	0	0	1	0	0	2	0	0	2	0	0,588235294
112997	13/09/2018	Reptilia	Testudines	Cryptodira	Cheloniidae	Chelonia	Chelonia mydas	2	2	2	4	2	2	4	1	1	1	2	3	6	0	0	0	2	1	2	1	2	2	1	2	2	0,588235294
49526	18/08/2018	Reptilia	Testudines	Cryptodira	Cheloniidae	Chelonia	Chelonia mydas	2	2	2	4	2	2	4	3	1	3	2	2	4	1	2	2	2	1	2	0	2	0	1	2	2	0,588235294
34896	05/08/2018	Reptilia	Testudines	Cryptodira	Cheloniidae	Chelonia	Chelonia mydas	2	3	2	6	2	2	4	1	1	1	2	3	6	1	1	1	1	1	1	0	2	0	0	2	0	0,588235294
94737	03/08/2018	Reptilia	Testudines	Cryptodira	Cheloniidae	Chelonia	Chelonia mydas	2	2	2	4	3	3	9	2	1	2	2	3	6	0	0	0	0	1	0	0	2	0	0	2	0	0,588235294
76768	25/07/2018	Reptilia	Testudines	Cryptodira	Cheloniidae	Chelonia	Chelonia mydas	2	2	2	4	2	3	6	2	1	2	3	3	9	0	0	0	0	1	0	0	2	0	1	2	2	0,588235294
97289	25/07/2018	Reptilia	Testudines	Cryptodira	Cheloniidae	Chelonia	Chelonia mydas	2	1	2	2	3	3	9	1	1	1	3	3	9	0	0	0	0	1	0	0	2	0	2	2	4	0,588235294
92618	06/07/2018	Reptilia	Testudines	Cryptodira	Cheloniidae	Chelonia	Chelonia mydas	2	3	2	6	1	2	2	2	1	2	2	3	6	1	3	3	2	1	2	0	2	0	1	2	2	0,588235294
71405	01/07/2018	Reptilia	Testudines	Cryptodira	Cheloniidae	Chelonia	Chelonia mydas	2	2	2	4	2	2	4	2	1	2	3	3	9	0	0	0	0	1	0	0	2	0	2	2	4	0,588235294
52977	26/06/2018	Reptilia	Testudines	Cryptodira	Cheloniidae	Chelonia	Chelonia mydas	2	2	2	4	1	2	2	1	1	1	2	3	6	2	3	6	1	1	1	0	2	0	0	2	0	0,588235294
74968	22/06/2018	Reptilia	Testudines	Cryptodira	Cheloniidae	Chelonia	Chelonia mydas	2	1	2	2	3	3	9	1	1	1	3	3	9	0	0	0	0	1	0	0	2	0	1	2	2	0,588235294
39052	17/06/2018	Reptilia	Testudines	Cryptodira	Cheloniidae	Chelonia	Chelonia mydas	3	3	2	6	1	3	3	2	1	2	2	3	6	1	1	1	3	1	3	0	2	0	0	2	0	0,588235294
83583	16/06/2018	Reptilia	Testudines	Cryptodira	Cheloniidae	Chelonia	Chelonia mydas	2	3	2	6	1	2	2	0	1	0	3	3	9	1	3	3	1	1	1	0	2	0	1	2	2	0,588235294
67501	10/06/2018	Reptilia	Testudines	Cryptodira	Cheloniidae	Chelonia	Chelonia mydas	2	2	2	4	2	2	4	3	1	3	3	3	9	0	0	0	1	1	1	0	2	0	2	2	4	0,588235294
74809	25/05/2018	Reptilia	Testudines	Cryptodira	Cheloniidae	Caretta	Caretta caretta	2	2	2	4	3	3	9	1	1	1	2	2	4	1	1	1	0	1	0	0	2	0	2	2	4	0,588235294
88680	16/05/2018	Reptilia	Testudines	Cryptodira	Cheloniidae	Chelonia	Chelonia mydas	2	0	2	0	3	3	9	0	1	0	3	3	9	0	0	0	3	1	3	0	2	0	3	2	6	0,588235294
88549	13/05/2018	Reptilia	Testudines	Cryptodira	Cheloniidae	Chelonia	Chelonia mydas	2	1	2	2	3	3	9	1	1	1	3	3	9	0	0	0	0	1	0	0	2	0	0	2	0	0,588235294
88550	13/05/2018	Reptilia	Testudines	Cryptodira	Cheloniidae	Chelonia	Chelonia mydas	2	1	2	2	3	3	9	1	1	1	3	3	9	0	0	0	0	1	0	0	2	0	1	2	2	0,588235294
33283	23/04/2018	Reptilia	Testudines	Cryptodira	Cheloniidae	Chelonia	Chelonia mydas	2	3	2	6	2	3	6	1	1	1	2	3	6	0	0	0	2	1	2	0	2	0	1	2	2	0,588235294
64048	17/04/2018	Reptilia	Testudines	Cryptodira	Cheloniidae	Chelonia	Chelonia mydas	2	3	2	6	1	2	2	1	1	1	3	3	9	1	1	1	2	1	2	0	2	0	0	2	0	0,588235294
65331	16/04/2018	Reptilia	Testudines	Cryptodira	Cheloniidae	Chelonia	Chelonia mydas	2	2	2	4	3	3	9	2	1	2	2	3	6	0	0	0	0	1	0	0	2	0	1	2	2	0,588235294
37344	25/03/2018	Reptilia	Testudines	Cryptodira	Cheloniidae	Chelonia	Chelonia mydas	2	3	2	6	2	3	6	0	1	0	2	3	6	1	2	2	1	1	1	0	2	0	0	2	0	0,588235294
64872	18/03/2018	Reptilia	Testudines	Cryptodira	Cheloniidae	Chelonia	Chelonia mydas	2	2	2	4	2	2	4	3	1	3	3	3	9	0	0	0	1	1	1	0	2	0	2	2	4	0,588235294
38747	05/03/2018	Reptilia	Testudines	Cryptodira	Cheloniidae	Chelonia	Chelonia mydas	2	0	2	0	2	3	6	0	1	0	3	3	9	2	2	4	2	1	2	0	2	0	0	2	0	0,588235294
75071	24/02/2018	Reptilia	Testudines	Cryptodira	Cheloniidae	Chelonia	Chelonia mydas	2	2	2	4	3	3	9	2	1	2	2	2	4	0	0	0	0	1	0	0	2	0	2	2	4	0,588235294
81910	21/02/2018	Reptilia	Testudines	Cryptodira	Cheloniidae	Chelonia	Chelonia mydas	2	3	2	6	1	2	2	1	1	1	2	3	6	0	0	0	0	1	0	3	2	6	0	2	0	0,588235294
57608	12/02/2018	Reptilia	Testudines	Cryptodira	Cheloniidae	Chelonia	Chelonia mydas	3	2	2	4	2	3	6	1	1	1	2	3	6	0	0	0	0	1	0	2	2	4	2	2	4	0,588235294
79165	02/02/2018	Reptilia	Testudines	Cryptodira	Cheloniidae	Chelonia	Chelonia mydas	2	2	2	4	3	3	9	2	1	2	2	3	6	0	0	0	0	1	0	0	2	0	0	2	0	0,588235294
76436	15/01/2018	Reptilia	Testudines	Cryptodira	Cheloniidae	Chelonia	Chelonia mydas	2	3	2	6	2	3	6	2	1	2	2	3	6	1	1	1	0	1	0	0	2	0	2	2	4	0,588235294
52873	28/12/2017	Reptilia	Testudines	Cryptodira	Cheloniidae	Chelonia	Chelonia mydas	2	1	2	2	2	3	6	2	1	2	3	3	9	0	0	0	2	1	2	0	2	0	1	2	2	0,588235294
34572	21/12/2017	Reptilia	Testudines	Cryptodira	Cheloniidae	Chelonia	Chelonia mydas	2	3	2	6	3	3	9	3	1	3	1	2	2	0	0	0	1	1	1	0	2	0	0	2	0	0,588235294
60361	14/12/2017	Reptilia	Testudines	Cryptodira	Cheloniidae	Chelonia	Chelonia mydas	2	2	2	4	3	3	9	2	1	2	2	3	6	0	0	0	0	1	0	0	2	0	2	2	4	0,588235294
54567	13/12/2017	Reptilia	Testudines	Cryptodira	Cheloniidae	Chelonia	Chelonia mydas	2	3	2	6	3	2	6	0	1	0	2	3	6	0	0	0	0	1	0	0	2	0	0	2	0	0,588235294
60322	07/12/2017	Reptilia	Testudines	Cryptodira	Cheloniidae	Chelonia	Chelonia mydas	2	3	2	6	3	3	9	3	1	3	1	3	3	0	0	0	0	1	0	0	2	0	0	2	0	0,588235294
59108	01/12/2017	Reptilia	Testudines	Cryptodira	Cheloniidae	Chelonia	Chelonia mydas	2	3	2	6	1	2	2	1	1	1	3	3	9	1	3	3	0	1	0	0	2	0	1	2	2	0,588235294
34078	26/11/2017	Reptilia	Testudines	Cryptodira	Cheloniidae	Chelonia	Chelonia mydas	2	3	2	6	2	2	4	1	1	1	2	2	4	1	3	3	1	1	1	0	2	0	0	2	0	0,588235294
37218	17/11/2017	Reptilia	Testudines	Cryptodira	Cheloniidae	Chelonia	Chelonia mydas	2	3	2	6	1	2	2	2	1	2	3	3	9	0	0	0	2	1	2	0	2	0	2	2	4	0,588235294
59781	11/11/2017	Reptilia	Testudines	Cryptodira	Cheloniidae	Chelonia	Chelonia mydas	2	2	2	4	3	3	9	2	1	2	2	2	4	0	0	0	0	1	0	0	2	0	2	2	4	0,588235294
65019	11/11/2017	Reptilia	Testudines	Cryptodira	Cheloniidae	Chelonia	Chelonia mydas	2	3	2	6	2	2	4	1	1	1	2	3	6	1	2	2	2	1	2	0	2	0	0	2	0	0,588235294
50210	09/11/2017	Reptilia	Testudines	Cryptodira	Cheloniidae	Chelonia	Chelonia mydas	2	2	2	4	2	3	6	2	1	2	2	3	6	1	1	1	2	1	2	0	2	0	0	2	0	0,588235294
64270	05/11/2017	Reptilia	Testudines	Cryptodira	Cheloniidae	Chelonia	Chelonia mydas	2	3	2	6	2	2	4	1	1	1	2	3	6	1	2	2	2	1	2	0	2	0	0	2	0	0,588235294
63621	27/10/2017	Reptilia	Testudines	Cryptodira	Cheloniidae	Chelonia	Chelonia mydas	3	3	2	6	2	2	4	2	1	2	2	2	4	0	0	0	3	1	3	0	2	0	2	2	4	0,588235294
38242	22/10/2017	Reptilia	Testudines	Cryptodira	Cheloniidae	Chelonia	Chelonia mydas	2	3	2	6	2	3	6	2	1	2	2	3	6	0	0	0	1	1	1	0	2	0	0	2	0	0,588235294
59662	18/10/2017	Reptilia	Testudines	Cryptodira	Cheloniidae	Chelonia	Chelonia mydas	2	1	2	2	2	3	6	0	1	0	3	3	9	1	3	3	1	1	1	0	2	0	0	2	0	0,588235294
37197	13/10/2017	Reptilia	Testudines	Cryptodira	Cheloniidae	Chelonia	Chelonia mydas	2	3	2	6	2	2	4	1	1	1	2	3	6	1	2	2	2	1	2	0	2	0	1	2	2	0,588235294
37289	11/10/2017	Reptilia	Testudines	Cryptodira	Cheloniidae	Chelonia	Chelonia mydas	3	2	2	4	1	2	2	2	1	2	2	3	6	2	3	6	1	1	1	0	2	0	0	2	0	0,588235294
57371	11/10/2017	Reptilia	Testudines	Cryptodira	Cheloniidae	Chelonia	Chelonia mydas	2	2	2	4	3	3	9	2	1	2	2	3	6	0	0	0	0	1	0	0	2	0	2	2	4	0,588235294
47718	08/10/2017	Reptilia	Testudines	Cryptodira	Cheloniidae	Chelonia	Chelonia mydas	2	3	2	6	1	2	2	2	1	2	2	3	6	1	2	2	3	1	3	0	2	0	2	2	4	0,588235294
57358	08/10/2017	Reptilia	Testudines	Cryptodira	Cheloniidae	Chelonia	Chelonia mydas	2	2	2	4	3	3	9	2	1	2	2	3	6	0	0	0	0	1	0	0	2	0	1	2	2	0,588235294
38402	03/10/2017	Reptilia	Testudines	Cryptodira	Cheloniidae	Chelonia	Chelonia mydas	2	3	2	6	2	2	4	2	1	2	2	2	4	0	0	0	1	1	1	1	2	2	2	2	4	0,588235294
59912	25/09/2017	Reptilia	Testudines	Cryptodira	Cheloniidae	Chelonia	Chelonia mydas	2	3	2	6	2	3	6	1	1	1	1	2	2	1	2	2	3	1	3	0	2	0	2	2	4	0,588235294
59860	24/09/2017	Reptilia	Testudines	Cryptodira	Cheloniidae	Chelonia	Chelonia mydas	2	3	2	6	1	2	2	2	1	2	2	3	6	2	2	4	1	1	1	0	2	0	2	2	4	0,588235294
59669	22/09/2017	Reptilia	Testudines	Cryptodira	Cheloniidae	Chelonia	Chelonia mydas	2	3	2	6	2	2	4	2	1	2	1	2	2	1	2	2	3	1	3	0	2	0	0	2	0	0,588235294
55131	18/09/2017	Reptilia	Testudines	Cryptodira	Cheloniidae	Chelonia	Chelonia mydas	2	2	2	4	2	2	4	0	1	0	3	3	9	1	3	3	1	1	1	0	2	0	0	2	0	0,588235294
57276	17/09/2017	Reptilia	Testudines	Cryptodira	Cheloniidae	Chelonia	Chelonia mydas	2	2	2	4	3	3	9	2	1	2	2	3	6	0	0	0	0	1	0	0	2	0	2	2	4	0,588235294
57278	11/09/2017	Reptilia	Testudines	Cryptodira	Cheloniidae	Chelonia	Chelonia mydas	3	3	2	6	2	3	6	1	1	1	2	3	6	0	0	0	2	1	2	0	2	0	2	2	4	0,588235294
58584	11/09/2017	Reptilia	Testudines	Cryptodira	Cheloniidae	Chelonia	Chelonia mydas	2	2	2	4	2	2	4	1	1	1	3	3	9	1	1	1	2	1	2	0	2	0	2	2	4	0,588235294
37287	10/09/2017	Reptilia	Testudines	Cryptodira	Cheloniidae	Chelonia	Chelonia mydas	3	3	2	6	1	3	3	2	1	2	2	3	6	1	3	3	1	1	1	0	2	0	0	2	0	0,588235294
58628	10/09/2017	Reptilia	Testudines	Cryptodira	Cheloniidae	Chelonia	Chelonia mydas	2	3	2	6	2	2	4	2	1	2	2	3	6	0	0	0	3	1	3	0	2	0	0	2	0	0,588235294
47704	20/08/2017	Reptilia	Testudines	Cryptodira	Cheloniidae	Chelonia	Chelonia mydas	2	3	2	6	1	2	2	2	1	2	2	2	4	1	2	2	3	1	3	0	2	0	2	2	4	0,588235294
55428	16/08/2017	Reptilia	Testudines	Cryptodira	Cheloniidae	Chelonia	Chelonia mydas	2	2	2	4	2	2	4	2	1	2	3	3	9	0	0	0	0	1	0	0	2	0	0	2	0	0,588235294
35272	11/08/2017	Reptilia	Testudines	Cryptodira	Cheloniidae	Chelonia	Chelonia mydas	2	2	2	4	3	3	9	2	1	2	2	3	6	0	0	0	0	1	0	0	2	0	0	2	0	0,588235294
42423	06/08/2017	Reptilia	Testudines	Cryptodira	Cheloniidae	Chelonia	Chelonia mydas	2	3	2	6	2	3	6	1	1	1	2	3	6	0	0	0	2	1	2	0	2	0	0	2	0	0,588235294
43544	05/08/2017	Reptilia	Testudines	Cryptodira	Cheloniidae	Chelonia	Chelonia mydas	2	3	2	6	1	3	3	1	1	1	2	2	4	1	3	3	2	1	2	0	2	0	0	2	0	0,588235294
38709	25/07/2017	Reptilia	Testudines	Cryptodira	Cheloniidae	Chelonia	Chelonia mydas	2	3	2	6	2	3	6	2	1	2	1	2	2	1	2	2	3	1	3	0	2	0	0	2	0	0,588235294
37160	19/07/2017	Reptilia	Testudines	Cryptodira	Cheloniidae	Chelonia	Chelonia mydas	2	3	2	6	2	3	6	1	1	1	2	2	4	1	2	2	0	1	0	0	2	0	0	2	0	0,588235294
29922	12/07/2017	Reptilia	Testudines	Cryptodira	Cheloniidae	Chelonia	Chelonia mydas	2	3	2	6	1	2	2	1	1	1	2	2	4	2	2	4	2	1	2	0	2	0	0	2	0	0,588235294
48121	05/07/2017	Reptilia	Testudines	Cryptodira	Cheloniidae	Chelonia	Chelonia mydas	2	2	2	4	3	3	9	1	1	1	2	3	6	1	1	1	0	1	0	0	2	0	0	2	0	0,588235294
34011	24/06/2017	Reptilia	Testudines	Cryptodira	Cheloniidae	Chelonia	Chelonia mydas	2	3	2	6	2	3	6	2	1	2	2	3	6	0	0	0	1	1	1	0	2	0	1	2	2	0,588235294
49765	24/06/2017	Reptilia	Testudines	Cryptodira	Cheloniidae	Chelonia	Chelonia mydas	2	1	2	2	2	3	6	2	1	2	2	2	4	2	2	4	1	1	1	0	2	0	2	2	4	0,588235294
39195	30/05/2017	Reptilia	Testudines	Cryptodira	Cheloniidae	Chelonia	Chelonia mydas	2	2	2	4	3	3	9	1	1	1	2	3	6	0	0	0	1	1	1	0	2	0	0	2	0	0,588235294
47436	20/05/2017	Reptilia	Testudines	Cryptodira	Cheloniidae	Chelonia	Chelonia mydas	3	2	2	4	2	2	4	2	1	2	2	3	6	1	2	2	3	1	3	0	2	0	1	2	2	0,588235294
45587	04/04/2017	Reptilia	Testudines	Cryptodira	Cheloniidae	Chelonia	Chelonia mydas	2	3	2	6	1	2	2	2	1	2	3	3	9	0	0	0	0	1	0	1	2	2	0	2	0	0,588235294
44302	11/03/2017	Reptilia	Testudines	Cryptodira	Cheloniidae	Chelonia	Chelonia mydas	2	3	2	6	2	3	6	2	1	2	2	3	6	0	0	0	1	1	1	0	2	0	3	2	6	0,588235294
42848	23/02/2017	Reptilia	Testudines	Cryptodira	Cheloniidae	Chelonia	Chelonia mydas	2	2	2	4	3	3	9	2	1	2	2	3	6	0	0	0	0	1	0	0	2	0	0	2	0	0,588235294
42968	03/02/2017	Reptilia	Testudines	Cryptodira	Cheloniidae	Chelonia	Chelonia mydas	3	1	2	2	2	3	6	3	1	3	2	3	6	1	2	2	2	1	2	0	2	0	2	2	4	0,588235294
27922	02/12/2016	Reptilia	Testudines	Cryptodira	Cheloniidae	Chelonia	Chelonia mydas	2	3	2	6	2	2	4	1	1	1	2	3	6	0	0	0	2	1	2	1	2	2	0	2	0	0,588235294
25992	25/11/2016	Reptilia	Testudines	Cryptodira	Cheloniidae	Chelonia	Chelonia mydas	3	2	2	4	3	3	9	1	1	1	1	2	2	1	2	2	3	1	3	0	2	0	0	2	0	0,588235294
26486	04/11/2016	Reptilia	Testudines	Cryptodira	Dermochelyidae	Dermochelys	Dermochelys coriacea	2	2	2	4	3	3	9	2	1	2	2	2	4	0	0	0	0	1	0	0	2	0	3	2	6	0,588235294
21854	05/10/2016	Reptilia	Testudines	Cryptodira	Cheloniidae	Chelonia	Chelonia mydas	2	2	2	4	2	3	6	2	1	2	3	3	9	0	0	0	0	1	0	0	2	0	1	2	2	0,588235294
16563	17/08/2016	Reptilia	Testudines	Cryptodira	Cheloniidae	Chelonia	Chelonia mydas	2	2	2	4	0		0	2	1	2	2	3	6	0	0	0	3	1	3	3	2	6	0	2	0	0,588235294
15600	05/08/2016	Reptilia	Testudines	Cryptodira	Cheloniidae	Chelonia	Chelonia mydas	2	3	2	6	2	2	4	2	1	2	1	2	2	1	1	1	1	1	1	2	2	4	0	2	0	0,588235294
13943	26/06/2016	Reptilia	Testudines	Cryptodira	Cheloniidae	Chelonia	Chelonia mydas	2	2	2	4	2	2	4	2	1	2	2	3	6	0	0	0	3	1	3	1	2	2	0	2	0	0,588235294
11097	14/06/2016	Reptilia	Testudines	Cryptodira	Cheloniidae	Chelonia	Chelonia mydas	2	3	2	6	2	3	6	0	1	0	2	3	6	0	0	0	3	1	3	0	2	0	0	2	0	0,588235294
11384	10/06/2016	Reptilia	Testudines	Cryptodira	Cheloniidae	Chelonia	Chelonia mydas	2	3	2	6	2	2	4	2	1	2	2	3	6	0	0	0	3	1	3	0	2	0	3	2	6	0,588235294
8967	07/05/2016	Reptilia	Testudines	Cryptodira	Cheloniidae	Chelonia	Chelonia mydas	2	3	2	6	1	3	3	1	1	1	2	3	6	1	2	2	3	1	3	0	2	0	0	2	0	0,588235294
5199	20/02/2016	Reptilia	Testudines	Cryptodira	Cheloniidae	Chelonia	Chelonia mydas	2	3	2	6	2	2	4	1	1	1	1	3	3	1	2	2	3	1	3	0	2	0	0	2	0	0,588235294
210687	23/10/2020	Aves	Charadriiformes		Laridae	Larus	Larus dominicanus	2	1	1	1	2	2	4	1	1	1	2	3	6	1	1	1	0	1	0	3	2	6	0	2	0	0,604166667
227998	18/10/2020	Mammalia	Carnivora	Caniformia	Otariidae	Arctocephalus	Arctocephalus australis	2	2	1	2	3	3	9	2	1	2	2	3	6	0	0	0	0	1	0	0	2	0	0	2	0	0,604166667
234023	15/10/2020	Mammalia	Carnivora	Caniformia	Otariidae	Arctocephalus	Arctocephalus australis	2	3	1	3	3	3	9	1	1	1	2	3	6	0	0	0	0	1	0	0	2	0	0	2	0	0,604166667
235160	11/10/2020	Mammalia	Cetacea	Odontoceti	Iniidae	Pontoporia	Pontoporia blainvillei	2	0	1	0	3	3	9	1	1	1	3	3	9	0	0	0	0	1	0	0	2	0	2	2	4	0,604166667
211842	09/10/2020	Aves	Charadriiformes		Laridae	Larus	Larus dominicanus	2	1	1	1	3	3	9	0	1	0	3	3	9	0	0	0	0	1	0	0	2	0	0	2	0	0,604166667
211137	30/09/2020	Aves	Suliformes		Sulidae	Sula	Sula leucogaster	2	3	1	3	2	2	4	1	1	1	3	3	9	0	0	0	0	1	0	0	2	0	1	2	2	0,604166667
212821	25/08/2020	Aves	Suliformes		Sulidae	Sula	Sula leucogaster	2	2	1	2	2	3	6	2	1	2	3	2	6	0	0	0	0	1	0	0	2	0	0	2	0	0,604166667
229013	23/08/2020	Aves	Charadriiformes		Laridae	Larus	Larus dominicanus	2	1	1	1	3	3	9	0	1	0	3	3	9	0	0	0	0	1	0	0	2	0	1	2	2	0,604166667
206513	11/08/2020	Aves	Suliformes		Phalacrocoracidae	Phalacrocorax	Phalacrocorax brasilianus	2	2	1	2	2	2	4	1	1	1	3	2	6	0	0	0	3	1	3	0	2	0	0	2	0	0,604166667
225583	11/08/2020	Aves	Sphenisciformes		Spheniscidae	Spheniscus	Spheniscus magellanicus	3	3	1	3	3	3	9	1	1	1	2	3	6	0	0	0	0	1	0	0	2	0	0	2	0	0,604166667
219366	09/08/2020	Aves	Suliformes		Fregatidae	Fregata	Fregata magnificens	2	0	1	0	3	3	9	1	1	1	3	3	9	0	0	0	0	1	0	0	2	0	2	2	4	0,604166667
209987	02/08/2020	Aves	Sphenisciformes		Spheniscidae	Spheniscus	Spheniscus magellanicus	2	0	1	0	3	3	9	1	1	1	3	3	9	0	0	0	0	1	0	0	2	0	2	2	4	0,604166667
215033	01/08/2020	Aves	Sphenisciformes		Spheniscidae	Spheniscus	Spheniscus magellanicus	3	3	1	3	2	3	6	1	1	1	3	3	9	0	0	0	0	1	0	0	2	0	0	2	0	0,604166667
212006	18/07/2020	Aves	Sphenisciformes		Spheniscidae	Spheniscus	Spheniscus magellanicus	2	3	1	3	2	3	6	1	1	1	3	3	9	0	0	0	0	1	0	0	2	0	2	2	4	0,604166667
198954	17/07/2020	Aves	Charadriiformes		Laridae	Larus	Larus dominicanus	2	1	1	1	3	3	9	2	1	2	2	3	6	1	1	1	0	1	0	0	2	0	0	2	0	0,604166667
209632	16/07/2020	Aves	Sphenisciformes		Spheniscidae	Spheniscus	Spheniscus magellanicus	3	3	1	3	2	3	6	0	1	0	2	3	6	0	0	0	0	1	0	2	2	4	0	2	0	0,604166667
217879	09/07/2020	Aves	Charadriiformes		Laridae	Larus	Larus dominicanus	2	3	1	3	3	3	9	1	1	1	2	3	6	0	0	0	0	1	0	0	2	0	0	2	0	0,604166667
214970	08/07/2020	Aves	Sphenisciformes		Spheniscidae	Spheniscus	Spheniscus magellanicus	2	3	1	3	2	3	6	1	1	1	2	3	6	0	0	0	3	1	3	0	2	0	0	2	0	0,604166667
216903	07/07/2020	Aves	Sphenisciformes		Spheniscidae	Spheniscus	Spheniscus magellanicus	2	3	1	3	3	3	9	0	1	0	2	2	4	1	1	1	2	1	2	0	2	0	0	2	0	0,604166667
216873	06/07/2020	Aves	Sphenisciformes		Spheniscidae	Spheniscus	Spheniscus magellanicus	2	2	1	2	3	3	9	1	1	1	2	3	6	0	0	0	1	1	1	0	2	0	0	2	0	0,604166667
171832	04/07/2020	Aves	Sphenisciformes		Spheniscidae	Spheniscus	Spheniscus magellanicus	3	3	1	3	3	3	9	1	1	1	2	2	4	0	0	0	0	1	0	0	2	0	0	2	0	0,604166667
166424	02/07/2020	Aves	Sphenisciformes		Spheniscidae	Spheniscus	Spheniscus magellanicus	2	3	1	3	2	3	6	0	1	0	1	2	2	0	0	0	2	1	2	3	2	6	0	2	0	0,604166667
172053	30/06/2020	Aves	Sphenisciformes		Spheniscidae	Spheniscus	Spheniscus magellanicus	2	3	1	3	2	3	6	1	1	1	3	3	9	0	0	0	0	1	0	0	2	0	2	2	4	0,604166667
178968	30/06/2020	Aves	Sphenisciformes		Spheniscidae	Spheniscus	Spheniscus magellanicus	3	1	1	1	3	3	9	1	1	1	2	3	6	0	0	0	2	1	2	0	2	0	0	2	0	0,604166667
196793	27/06/2020	Aves	Sphenisciformes		Spheniscidae	Spheniscus	Spheniscus magellanicus	2	3	1	3	2	3	6	0	1	0	2	3	6	0	0	0	2	1	2	1	2	2	0	2	0	0,604166667
182107	24/06/2020	Aves	Sphenisciformes		Spheniscidae	Spheniscus	Spheniscus magellanicus	3	3	1	3	2	3	6	0	1	0	3	3	9	0	0	0	1	1	1	0	2	0	3	2	6	0,604166667
212888	24/06/2020	Aves	Sphenisciformes		Spheniscidae	Spheniscus	Spheniscus magellanicus	2	2	1	2	2	3	6	0	1	0	3	3	9	0	0	0	2	1	2	0	2	0	2	2	4	0,604166667
159087	23/06/2020	Aves	Sphenisciformes		Spheniscidae	Spheniscus	Spheniscus magellanicus	2	3	1	3	1	2	2	0	1	0	3	3	9	0	0	0	1	1	1	2	2	4	1	2	2	0,604166667
166414	23/06/2020	Aves	Sphenisciformes		Spheniscidae	Spheniscus	Spheniscus magellanicus	2	3	1	3	2	3	6	0	1	0	2	2	4	0	0	0	0	1	0	3	2	6	0	2	0	0,604166667
181927	23/06/2020	Aves	Sphenisciformes		Spheniscidae	Spheniscus	Spheniscus magellanicus	2	2	1	2	2	3	6	0	1	0	3	3	9	0	0	0	2	1	2	0	2	0	0	2	0	0,604166667
181333	20/06/2020	Aves	Sphenisciformes		Spheniscidae	Spheniscus	Spheniscus magellanicus	2	2	1	2	2	3	6	3	1	3	2	2	4	1	1	1	1	1	1	1	2	2	1	2	2	0,604166667
181528	17/06/2020	Aves	Sphenisciformes		Spheniscidae	Spheniscus	Spheniscus magellanicus	3	1	1	1	3	3	9	0	1	0	2	3	6	0	0	0	3	1	3	0	2	0	2	2	4	0,604166667
164170	15/06/2020	Aves	Sphenisciformes		Spheniscidae	Spheniscus	Spheniscus magellanicus	2	1	1	1	3	3	9	1	1	1	2	3	6	0	0	0	2	1	2	0	2	0	0	2	0	0,604166667
168478	15/06/2020	Aves	Sphenisciformes		Spheniscidae	Spheniscus	Spheniscus magellanicus	2	2	1	2	2	3	6	0	1	0	3	3	9	0	0	0	2	1	2	0	2	0	2	2	4	0,604166667
168480	15/06/2020	Aves	Sphenisciformes		Spheniscidae	Spheniscus	Spheniscus magellanicus	2	2	1	2	3	3	9	0	1	0	2	3	6	0	0	0	2	1	2	0	2	0	0	2	0	0,604166667
168611	15/06/2020	Aves	Sphenisciformes		Spheniscidae	Spheniscus	Spheniscus magellanicus	2	2	1	2	2	3	6	0	1	0	3	3	9	0	0	0	2	1	2	0	2	0	0	2	0	0,604166667
203622	29/05/2020	Aves	Charadriiformes		Laridae	Larus	Larus dominicanus	3	2	1	2	2	3	6	1	1	1	3	3	9	0	0	0	1	1	1	0	2	0	0	2	0	0,604166667
168285	25/05/2020	Aves	Charadriiformes		Laridae	Larus	Larus dominicanus	2	3	1	3	2	3	6	1	1	1	2	2	4	0	0	0	1	1	1	2	2	4	0	2	0	0,604166667
198213	14/05/2020	Aves	Charadriiformes		Laridae	Larus	Larus dominicanus	2	3	1	3	2	2	4	2	1	2	3	3	9	1	1	1	0	1	0	0	2	0	0	2	0	0,604166667
179945	10/04/2020	Aves	Procellariiformes		Procellariidae	Pachyptila	Pachyptila desolata	3	3	1	3	3	3	9	1	1	1	2	3	6	0	0	0	0	1	0	0	2	0	3	2	6	0,604166667
181158	09/04/2020	Aves	Charadriiformes		Laridae	Larus	Larus dominicanus	2	1	1	1	2	3	6	0	1	0	3	3	9	0	0	0	3	1	3	0	2	0	0	2	0	0,604166667
171093	07/03/2020	Aves	Charadriiformes		Laridae	Larus	Larus dominicanus	2	2	1	2	3	3	9	2	1	2	2	3	6	0	0	0	0	1	0	0	2	0	0	2	0	0,604166667
153533	22/02/2020	Aves	Suliformes		Sulidae	Sula	Sula leucogaster	3	0	1	0	2	3	6	0	1	0	3	3	9	0	0	0	0	1	0	2	2	4	2	2	4	0,604166667
191467	06/02/2020	Aves	Charadriiformes		Laridae	Larus	Larus dominicanus	2	3	1	3	1	2	2	0	1	0	3	3	9	1	2	2	3	1	3	0	2	0	0	2	0	0,604166667
186813	07/01/2020	Aves	Procellariiformes		Procellariidae	Puffinus	Puffinus puffinus	2	3	1	3	3	3	9	0	1	0	2	3	6	0	0	0	1	1	1	0	2	0	0	2	0	0,604166667
186811	04/01/2020	Aves	Procellariiformes		Procellariidae	Calonectris		3	3	1	3	2	3	6	0	1	0	2	3	6	1	2	2	2	1	2	0	2	0	0	2	0	0,604166667
146296	01/01/2020	Aves	Charadriiformes		Laridae	Thalasseus	Thalasseus acuflavidus	2	2	1	2	2	3	6	2	1	2	2	3	6	0	0	0	3	1	3	0	2	0	0	2	0	0,604166667
184821	28/12/2019	Aves	Charadriiformes		Laridae	Rynchops	Rynchops niger	2	2	1	2	2	3	6	2	1	2	3	3	9	0	0	0	0	1	0	0	2	0	0	2	0	0,604166667
170372	26/12/2019	Aves	Charadriiformes		Laridae	Larus	Larus dominicanus	3	1	1	1	3	3	9	0	1	0	3	3	9	0	0	0	0	1	0	0	2	0	1	2	2	0,604166667
164813	11/12/2019	Aves	Charadriiformes		Laridae	Larus	Larus dominicanus	3	2	1	2	1	3	3	0	1	0	3	3	9	0	0	0	1	1	1	2	2	4	0	2	0	0,604166667
161474	10/12/2019	Aves	Charadriiformes		Laridae	Larus	Larus dominicanus	2	2	1	2	2	3	6	2	1	2	2	2	4	1	1	1	0	1	0	2	2	4	0	2	0	0,604166667
172270	04/12/2019	Mammalia	Cetacea	Odontoceti	Delphinidae	Sotalia	Sotalia guianensis	3	1	1	1	2	2	4	2	1	2	3	3	9	0	0	0	3	1	3	0	2	0	1	2	2	0,604166667
155140	13/11/2019	Aves	Charadriiformes		Laridae	Larus	Larus dominicanus	2	2	1	2	2	3	6	0	1	0	3	3	9	0	0	0	2	1	2	0	2	0	3	2	6	0,604166667
171521	11/11/2019	Mammalia	Cetacea	Odontoceti	Delphinidae	Sotalia	Sotalia guianensis	3	2	1	2	2	2	4	2	1	2	2	2	4	0	0	0	3	1	3	0	2	0	3	2	6	0,604166667
169297	17/10/2019	Aves	Procellariiformes		Procellariidae	Puffinus	Puffinus puffinus	2	3	1	3	2	3	6	1	1	1	2	2	4	0	0	0	3	1	3	1	2	2	0	2	0	0,604166667
166362	08/10/2019	Aves	Sphenisciformes		Spheniscidae	Spheniscus	Spheniscus magellanicus	2	1	1	1	2	3	6	2	1	2	3	3	9	1	1	1	0	1	0	0	2	0	3	2	6	0,604166667
170397	12/09/2019	Aves	Sphenisciformes		Spheniscidae	Spheniscus	Spheniscus magellanicus	2	2	1	2	2	3	6	0	1	0	3	3	9	0	0	0	2	1	2	0	2	0	0	2	0	0,604166667
165621	23/08/2019	Aves	Sphenisciformes		Spheniscidae	Spheniscus	Spheniscus magellanicus	2	3	1	3	2	3	6	2	1	2	2	3	6	0	0	0	2	1	2	0	2	0	2	2	4	0,604166667
159214	22/08/2019	Aves	Suliformes		Sulidae	Sula	Sula leucogaster	2	2	1	2	2	2	4	1	1	1	3	2	6	0	0	0	1	1	1	1	2	2	0	2	0	0,604166667
131265	19/08/2019	Aves	Suliformes		Sulidae	Sula	Sula leucogaster	2	2	1	2	2	3	6	0	1	0	3	3	9	0	0	0	0	1	0	1	2	2	1	2	2	0,604166667
140161	17/08/2019	Mammalia	Carnivora	Caniformia	Otariidae	Arctocephalus	Arctocephalus australis	2	0	1	0	3	3	9	1	1	1	3	3	9	0	0	0	0	1	0	0	2	0	0	2	0	0,604166667
131752	16/08/2019	Aves	Charadriiformes		Laridae	Larus	Larus dominicanus	3	3	1	3	2	3	6	1	1	1	3	3	9	0	0	0	0	1	0	0	2	0	2	2	4	0,604166667
139505	10/08/2019	Aves	Charadriiformes		Laridae	Sterna		2	3	1	3	2	2	4	1	1	1	2	2	4	0	0	0	1	1	1	2	2	4	0	2	0	0,604166667
112762	12/07/2019	Aves	Sphenisciformes		Spheniscidae	Spheniscus	Spheniscus magellanicus	3	3	1	3	2	3	6	0	1	0	1	2	2	1	2	2	0	1	0	3	2	6	0	2	0	0,604166667
147888	10/07/2019	Aves	Sphenisciformes		Spheniscidae	Spheniscus	Spheniscus magellanicus	2	2	1	2	2	3	6	1	1	1	2	2	4	0	0	0	2	1	2	2	2	4	2	2	4	0,604166667
114610	06/07/2019	Aves	Procellariiformes		Procellariidae	Fulmarus	Fulmarus glacialoides	2	3	1	3	1	2	2	1	1	1	2	3	6	2	3	6	0	1	0	0	2	0	0	2	0	0,604166667
112752	24/06/2019	Aves	Pelecaniformes		Threskiornithidae	Phimosus	Phimosus infuscatus	2	1	1	1	2	3	6	0	1	0	2	3	6	2	3	6	0	1	0	0	2	0	0	2	0	0,604166667
144944	07/06/2019	Aves	Sphenisciformes		Spheniscidae	Spheniscus	Spheniscus magellanicus	2	2	1	2	2	3	6	1	1	1	2	2	4	0	0	0	2	1	2	2	2	4	0	2	0	0,604166667
128051	19/05/2019	Aves	Procellariiformes		Procellariidae	Calonectris	Calonectris diomedea borealis	2	2	1	2	3	3	9	1	1	1	2	3	6	0	0	0	1	1	1	0	2	0	0	2	0	0,604166667
131556	19/05/2019	Aves	Procellariiformes		Procellariidae	Puffinus	Puffinus gravis	2	3	1	3	3	3	9	1	1	1	2	3	6	0	0	0	0	1	0	0	2	0	1	2	2	0,604166667
138888	19/05/2019	Aves	Procellariiformes		Diomedeidae	Thalassarche	Thalassarche melanophris	2	2	1	2	3	3	9	1	1	1	2	3	6	0	0	0	1	1	1	0	2	0	0	2	0	0,604166667
142854	08/05/2019	Aves	Charadriiformes		Laridae	Larus	Larus dominicanus	2	2	1	2	1	2	2	0	1	0	3	3	9	0	0	0	0	1	0	3	2	6	0	2	0	0,604166667
140762	10/04/2019	Aves	Suliformes		Sulidae	Sula	Sula leucogaster	2	3	1	3	3	3	9	1	1	1	2	3	6	0	0	0	0	1	0	0	2	0	1	2	2	0,604166667
138992	21/03/2019	Aves	Pelecaniformes		Ardeidae	Nycticorax	Nycticorax nycticorax	2	2	1	2	3	3	9	1	1	1	2	3	6	0	0	0	1	1	1	0	2	0	0	2	0	0,604166667
88112	15/03/2019	Aves	Charadriiformes		Laridae	Larus	Larus dominicanus	2	3	1	3	3	3	9	1	1	1	2	2	4	0	0	0	0	1	0	1	2	2	0	2	0	0,604166667
56873	02/03/2019	Aves	Suliformes		Sulidae	Sula	Sula leucogaster	2	3	1	3	1	2	2	1	1	1	2	3	6	2	3	6	0	1	0	0	2	0	2	2	4	0,604166667
124817	16/02/2019	Aves	Suliformes		Sulidae	Sula	Sula leucogaster	2	2	1	2	3	3	9	2	1	2	2	3	6	0	0	0	0	1	0	0	2	0	0	2	0	0,604166667
50395	11/02/2019	Aves	Charadriiformes		Laridae	Larus	Larus dominicanus	2	0	1	0	3	3	9	3	1	3	2	3	6	1	1	1	0	1	0	0	2	0	0	2	0	0,604166667
34800	28/12/2018	Aves	Sphenisciformes		Spheniscidae	Spheniscus	Spheniscus magellanicus	3	2	1	2	2	2	4	0	1	0	3	2	6	0	0	0	0	1	0	2	2	4	1	2	2	0,604166667
108447	26/11/2018	Aves	Sphenisciformes		Spheniscidae	Spheniscus	Spheniscus magellanicus	2	3	1	3	3	3	9	1	1	1	2	3	6	0	0	0	0	1	0	0	2	0	2	2	4	0,604166667
127146	24/11/2018	Aves	Sphenisciformes		Spheniscidae	Spheniscus	Spheniscus magellanicus	2	2	1	2	3	3	9	1	1	1	2	3	6	1	1	1	0	1	0	0	2	0	1	2	2	0,604166667
128214	20/11/2018	Aves	Procellariiformes		Procellariidae	Puffinus	Puffinus puffinus	2	3	1	3	3	3	9	0	1	0	2	3	6	0	0	0	1	1	1	0	2	0	1	2	2	0,604166667
119529	16/11/2018	Aves	Procellariiformes		Procellariidae	Puffinus	Puffinus puffinus	2	3	1	3	3	3	9	0	1	0	2	3	6	0	0	0	1	1	1	0	2	0	2	2	4	0,604166667
125327	10/11/2018	Aves	Charadriiformes		Laridae	Thalasseus	Thalasseus acuflavidus	2	3	1	3	2	3	6	1	1	1	1	2	2	2	2	4	3	1	3	0	2	0	0	2	0	0,604166667
126600	07/11/2018	Aves	Procellariiformes		Procellariidae	Puffinus	Puffinus puffinus	2	3	1	3	3	3	9	0	1	0	2	3	6	0	0	0	1	1	1	0	2	0	2	2	4	0,604166667
37125	04/11/2018	Aves	Sphenisciformes		Spheniscidae	Spheniscus	Spheniscus magellanicus	2	3	1	3	2	3	6	0	1	0	2	3	6	1	2	2	2	1	2	0	2	0	1	2	2	0,604166667
92794	03/11/2018	Aves	Procellariiformes		Procellariidae	Puffinus	Puffinus puffinus	2	2	1	2	3	3	9	0	1	0	2	3	6	0	0	0	2	1	2	0	2	0	0	2	0	0,604166667
124697	02/11/2018	Aves	Suliformes		Sulidae	Sula	Sula leucogaster	2	2	1	2	3	3	9	2	1	2	2	3	6	0	0	0	0	1	0	0	2	0	0	2	0	0,604166667
112832	27/10/2018	Aves	Procellariiformes		Procellariidae	Puffinus	Puffinus puffinus	2	3	1	3	2	3	6	0	1	0	3	3	9	0	0	0	1	1	1	0	2	0	0	2	0	0,604166667
36511	25/10/2018	Aves	Procellariiformes		Procellariidae	Puffinus	Puffinus puffinus	2	3	1	3	3	3	9	1	1	1	2	3	6	0	0	0	0	1	0	0	2	0	2	2	4	0,604166667
111819	24/10/2018	Aves	Procellariiformes		Procellariidae	Puffinus	Puffinus puffinus	2	2	1	2	2	3	6	0	1	0	3	3	9	0	0	0	2	1	2	0	2	0	0	2	0	0,604166667
111176	06/10/2018	Aves	Sphenisciformes		Spheniscidae	Spheniscus	Spheniscus magellanicus	2	3	1	3	3	3	9	1	1	1	2	3	6	0	0	0	0	1	0	0	2	0	2	2	4	0,604166667
120119	05/10/2018	Aves	Procellariiformes		Procellariidae	Puffinus	Puffinus puffinus	2	2	1	2	2	3	6	0	1	0	2	3	6	0	0	0	1	1	1	2	2	4	0	2	0	0,604166667
86323	26/09/2018	Aves	Suliformes		Sulidae	Sula	Sula leucogaster	2	2	1	2	3	3	9	2	1	2	2	3	6	0	0	0	0	1	0	0	2	0	0	2	0	0,604166667
113204	21/09/2018	Aves	Sphenisciformes		Spheniscidae	Spheniscus	Spheniscus magellanicus	2	1	1	1	3	3	9	1	1	1	2	3	6	0	0	0	2	1	2	0	2	0	0	2	0	0,604166667
107515	09/09/2018	Aves	Suliformes		Sulidae	Sula	Sula leucogaster	2	1	1	1	3	3	9	1	1	1	2	3	6	1	1	1	1	1	1	0	2	0	2	2	4	0,604166667
105220	31/08/2018	Aves	Sphenisciformes		Spheniscidae	Spheniscus	Spheniscus magellanicus	2	1	1	1	2	3	6	0	1	0	2	3	6	2	3	6	0	1	0	0	2	0	0	2	0	0,604166667
95921	14/08/2018	Aves	Sphenisciformes		Spheniscidae	Spheniscus	Spheniscus magellanicus	2	2	1	2	2	3	6	0	1	0	2	2	4	1	3	3	2	1	2	0	2	0	2	2	4	0,604166667
99431	06/08/2018	Aves	Sphenisciformes		Spheniscidae	Spheniscus	Spheniscus magellanicus	2	2	1	2	3	3	9	1	1	1	2	3	6	0	0	0	1	1	1	0	2	0	1	2	2	0,604166667
101200	06/08/2018	Aves	Sphenisciformes		Spheniscidae	Spheniscus	Spheniscus magellanicus	2	1	1	1	3	3	9	1	1	1	2	3	6	0	0	0	2	1	2	0	2	0	0	2	0	0,604166667
96707	04/08/2018	Aves	Sphenisciformes		Spheniscidae	Spheniscus	Spheniscus magellanicus	2	1	1	1	3	3	9	1	1	1	2	3	6	0	0	0	2	1	2	0	2	0	2	2	4	0,604166667
94970	03/08/2018	Aves	Sphenisciformes		Spheniscidae	Spheniscus	Spheniscus magellanicus	2	3	1	3	2	3	6	1	1	1	2	3	6	0	0	0	3	1	3	0	2	0	0	2	0	0,604166667
100200	03/08/2018	Aves	Sphenisciformes		Spheniscidae	Spheniscus	Spheniscus magellanicus	3	2	1	2	3	3	9	2	1	2	2	3	6	0	0	0	0	1	0	0	2	0	2	2	4	0,604166667
94787	02/08/2018	Aves	Sphenisciformes		Spheniscidae	Spheniscus	Spheniscus magellanicus	2	2	1	2	2	3	6	2	1	2	2	3	6	0	0	0	1	1	1	1	2	2	0	2	0	0,604166667
99802	01/08/2018	Aves	Sphenisciformes		Spheniscidae	Spheniscus	Spheniscus magellanicus	2	2	1	2	3	3	9	1	1	1	2	3	6	0	0	0	1	1	1	0	2	0	0	2	0	0,604166667
94372	31/07/2018	Aves	Sphenisciformes		Spheniscidae	Spheniscus	Spheniscus magellanicus	3	2	1	2	3	3	9	1	1	1	2	3	6	0	0	0	1	1	1	0	2	0	2	2	4	0,604166667
87628	28/07/2018	Aves	Sphenisciformes		Spheniscidae	Spheniscus	Spheniscus magellanicus	3	2	1	2	3	3	9	1	1	1	2	3	6	0	0	0	1	1	1	0	2	0	2	2	4	0,604166667
74973	24/06/2018	Mammalia	Cetacea	Odontoceti	Iniidae	Pontoporia	Pontoporia blainvillei	3	2	1	2	3	3	9	2	1	2	1	2	2	0	0	0	0	1	0	2	2	4	0	2	0	0,604166667
85335	15/04/2018	Aves	Procellariiformes		Procellariidae	Calonectris	Calonectris diomedea	2	3	1	3	3	3	9	1	1	1	2	3	6	0	0	0	0	1	0	0	2	0	0	2	0	0,604166667
41964	07/04/2018	Aves	Sphenisciformes		Spheniscidae	Spheniscus	Spheniscus magellanicus	2	2	1	2	3	3	9	1	1	1	2	3	6	1	1	1	0	1	0	0	2	0	0	2	0	0,604166667
83666	09/03/2018	Mammalia	Cetacea	Odontoceti	Iniidae	Pontoporia	Pontoporia blainvillei	2	2	1	2	2	3	6	0	1	0	3	3	9	1	2	2	0	1	0	0	2	0	1	2	2	0,604166667
59110	11/02/2018	Mammalia	Cetacea	Odontoceti	Delphinidae	Sotalia	Sotalia guianensis	3	1	1	1	2	3	6	2	1	2	2	2	4	0	0	0	2	1	2	2	2	4	0	2	0	0,604166667
65365	24/01/2018	Aves	Suliformes		Fregatidae	Fregata	Fregata magnificens	2	2	1	2	3	3	9	1	1	1	2	3	6	1	1	1	0	1	0	0	2	0	0	2	0	0,604166667
50052	19/10/2017	Mammalia	Cetacea	Odontoceti	Delphinidae	Sotalia	Sotalia guianensis	2	1	1	1	2	3	6	2	1	2	2	3	6	0	0	0	0	1	0	2	2	4	2	2	4	0,604166667
43901	03/10/2017	Aves	Suliformes		Phalacrocoracidae	Phalacrocorax	Phalacrocorax brasilianus	3	2	1	2	1	2	2	0	1	0	2	2	4	1	3	3	0	1	0	3	2	6	3	2	6	0,604166667
31224	02/10/2017	Aves	Sphenisciformes		Spheniscidae	Spheniscus	Spheniscus magellanicus	2	0	1	0	3	3	9	2	1	2	1	2	2	0	0	0	0	1	0	3	2	6	0	2	0	0,604166667
45009	28/08/2017	Aves	Charadriiformes		Laridae	Thalasseus	Thalasseus acuflavidus	2	3	1	3	2	3	6	0	1	0	2	3	6	0	0	0	0	1	0	2	2	4	0	2	0	0,604166667
52947	11/07/2017	Aves	Sphenisciformes		Spheniscidae	Spheniscus	Spheniscus magellanicus	2	1	1	1	2	3	6	3	1	3	2	2	4	0	0	0	1	1	1	1	2	2	0	2	0	0,604166667
31937	29/06/2017	Mammalia	Carnivora	Caniformia	Otariidae	Arctocephalus	Arctocephalus australis	3	1	1	1	2	3	6	2	1	2	2	3	6	0	0	0	0	1	0	2	2	4	2	2	4	0,604166667
49881	29/06/2017	Aves	Sphenisciformes		Spheniscidae	Spheniscus	Spheniscus magellanicus	2	1	1	1	2	3	6	1	1	1	2	2	4	1	1	1	0	1	0	2	2	4	0	2	0	0,604166667
40707	26/06/2017	Aves	Sphenisciformes		Spheniscidae	Spheniscus	Spheniscus magellanicus	3	2	1	2	1	2	2	1	1	1	3	3	9	1	2	2	3	1	3	0	2	0	1	2	2	0,604166667
45442	20/06/2017	Aves	Sphenisciformes		Spheniscidae	Spheniscus	Spheniscus magellanicus	2	2	1	2	3	3	9	1	1	1	2	3	6	0	0	0	1	1	1	0	2	0	0	2	0	0,604166667
41879	30/05/2017	Aves	Suliformes		Sulidae	Sula	Sula leucogaster	2	2	1	2	1	2	2	3	1	3	2	2	4	2	2	4	0	1	0	1	2	2	2	2	4	0,604166667
46624	15/05/2017	Aves	Pelecaniformes		Ardeidae	Nycticorax	Nycticorax nycticorax	2	3	1	3	3	3	9	1	1	1	1	3	3	0	0	0	3	1	3	0	2	0	0	2	0	0,604166667
44144	21/03/2017	Aves	Sphenisciformes		Spheniscidae	Spheniscus	Spheniscus magellanicus	2	2	1	2	3	3	9	0	1	0	2	3	6	0	0	0	2	1	2	0	2	0	0	2	0	0,604166667
43497	24/02/2017	Aves	Suliformes		Phalacrocoracidae	Phalacrocorax	Phalacrocorax brasilianus	2	1	1	1	3	3	9	0	1	0	2	3	6	0	0	0	3	1	3	0	2	0	0	2	0	0,604166667
26156	20/12/2016	Aves	Charadriiformes		Laridae	Larus	Larus dominicanus	3	3	1	3	1	3	3	1	1	1	2	3	6	0	0	0	0	1	0	3	2	6	0	2	0	0,604166667
25771	07/11/2016	Aves	Suliformes		Phalacrocoracidae	Phalacrocorax	Phalacrocorax brasilianus	2	1	1	1	1	3	3	1	1	1	3	3	9	0	0	0	1	1	1	2	2	4	0	2	0	0,604166667
23763	03/11/2016	Aves	Suliformes		Fregatidae	Fregata	Fregata magnificens	2	2	1	2	2	3	6	2	1	2	3	3	9	0	0	0	0	1	0	0	2	0	0	2	0	0,604166667
22420	14/10/2016	Aves	Charadriiformes		Laridae	Larus	Larus dominicanus	2	2	1	2	2	3	6	0	1	0	2	2	4	1	1	1	0	1	0	3	2	6	0	2	0	0,604166667
19262	23/09/2016	Aves	Suliformes		Sulidae	Sula	Sula leucogaster	2	2	1	2	2	2	4	1	1	1	2	3	6	0	0	0	0	1	0	3	2	6	2	2	4	0,604166667
14484	06/07/2016	Aves	Sphenisciformes		Spheniscidae	Spheniscus	Spheniscus magellanicus	3	1	1	1	2	3	6	1	1	1	3	3	9	0	0	0	2	1	2	0	2	0	2	2	4	0,604166667
8942	05/05/2016	Mammalia	Cetacea	Odontoceti	Delphinidae	Sotalia	Sotalia guianensis	2	3	1	3	2	2	4	2	1	2	2	3	6	0	0	0	0	1	0	2	2	4	2	2	4	0,604166667
3359	06/03/2016	Aves	Suliformes		Phalacrocoracidae	Phalacrocorax	Phalacrocorax brasilianus	2	1	1	1	2	2	4	0	1	0	2	2	4	1	2	2	0	1	0	3	2	6	1	2	2	0,604166667
3002	06/01/2016	Aves	Charadriiformes		Laridae	Larus	Larus dominicanus	2	2	1	2	2	2	4	0	1	0	3	3	9	1	2	2	0	1	0	0	2	0	3	2	6	0,604166667
270	03/11/2015	Aves	Procellariiformes		Procellariidae	Puffinus	Puffinus puffinus	2	3	1	3	2	3	6	2	1	2	2	3	6	0	0	0	2	1	2	0	2	0	0	2	0	0,604166667
4725	28/10/2015	Aves	Sphenisciformes		Spheniscidae	Spheniscus	Spheniscus magellanicus	2	3	1	3	2	3	6	2	1	2	2	2	4	0	0	0	0	1	0	2	2	4	0	2	0	0,604166667
213806	17/07/2020	Reptilia	Testudines	Cryptodira	Cheloniidae	Chelonia	Chelonia mydas	2	3	2	6	1	2	2	0	1	0	3	3	9	0	0	0	3	1	3	0	2	0	2	2	4	0,607843137
154402	14/09/2019	Reptilia	Testudines	Cryptodira	Cheloniidae	Chelonia	Chelonia mydas	3	1	2	2	3	3	9	1	1	1	2	2	4	1	1	1	1	1	1	1	2	2	0	2	0	0,607843137
150306	10/08/2019	Reptilia	Testudines	Cryptodira	Cheloniidae	Chelonia	Chelonia mydas	2	3	2	6	1	2	2	2	1	2	2	3	6	1	2	2	2	1	2	0	2	0	0	2	0	0,607843137
105314	12/06/2019	Reptilia	Testudines	Cryptodira	Cheloniidae	Chelonia	Chelonia mydas	2	3	2	6	2	2	4	2	1	2	2	3	6	0	0	0	2	1	2	0	2	0	0	2	0	0,607843137
86861	10/06/2019	Reptilia	Testudines	Cryptodira	Cheloniidae	Chelonia	Chelonia mydas	3	1	2	2	2	2	4	1	1	1	3	3	9	0	0	0	0	1	0	1	2	2	3	2	6	0,607843137
102171	21/03/2019	Reptilia	Testudines	Cryptodira	Cheloniidae	Chelonia	Chelonia mydas	3	2	2	4	2	3	6	1	1	1	2	2	4	1	2	2	1	1	1	0	2	0	0	2	0	0,607843137
104638	21/03/2019	Reptilia	Testudines	Cryptodira	Cheloniidae	Caretta	Caretta caretta	2	1	2	2	3	3	9	2	1	2	2	2	4	1	1	1	0	1	0	0	2	0	2	2	4	0,607843137
125808	09/02/2019	Reptilia	Testudines	Cryptodira	Cheloniidae	Chelonia	Chelonia mydas	2	1	2	2	1	2	2	2	1	2	3	3	9	0	0	0	3	1	3	1	2	2	1	2	2	0,607843137
90871	02/02/2019	Reptilia	Testudines	Cryptodira	Cheloniidae	Chelonia	Chelonia mydas	2	1	2	2	3	3	9	1	1	1	2	2	4	0	0	0	2	1	2	0	2	0	0	2	0	0,607843137
106196	30/01/2019	Reptilia	Testudines	Cryptodira	Cheloniidae	Chelonia	Chelonia mydas	2	1	2	2	3	3	9	2	1	2	2	3	6	1	1	1	0	1	0	0	2	0	0	2	0	0,607843137
33547	15/01/2019	Reptilia	Testudines	Cryptodira	Cheloniidae	Chelonia	Chelonia mydas	2	1	2	2	2	2	4	0	1	0	3	3	9	1	2	2	1	1	1	0	2	0	1	2	2	0,607843137
57033	23/12/2018	Reptilia	Testudines	Cryptodira	Cheloniidae	Chelonia	Chelonia mydas	2	3	2	6	1	2	2	1	1	1	2	2	4	1	2	2	1	1	1	1	2	2	1	2	2	0,607843137
93117	17/12/2018	Reptilia	Testudines	Cryptodira	Cheloniidae	Chelonia	Chelonia mydas	2	3	2	6	1	2	2	1	1	1	2	2	4	2	2	4	1	1	1	1	2	2	0	2	0	0,607843137
113031	14/12/2018	Reptilia	Testudines	Cryptodira	Cheloniidae	Chelonia	Chelonia mydas	2	1	2	2	2	3	6	2	1	2	3	3	9	0	0	0	1	1	1	0	2	0	2	2	4	0,607843137
127076	12/12/2018	Reptilia	Testudines	Cryptodira	Cheloniidae	Lepidochelys	Lepidochelys olivacea	2	2	2	4	3	3	9	1	1	1	2	3	6	0	0	0	0	1	0	0	2	0	2	2	4	0,607843137
76045	06/12/2018	Reptilia	Testudines	Cryptodira	Cheloniidae	Chelonia	Chelonia mydas	2	3	2	6	1	2	2	2	1	2	2	3	6	1	2	2	2	1	2	0	2	0	2	2	4	0,607843137
126021	20/11/2018	Reptilia	Testudines	Cryptodira	Cheloniidae	Chelonia	Chelonia mydas	2	2	2	4	3	3	9	1	1	1	2	3	6	0	0	0	0	1	0	0	2	0	1	2	2	0,607843137
32925	18/10/2018	Reptilia	Testudines	Cryptodira	Cheloniidae	Chelonia	Chelonia mydas	2	2	2	4	1	2	2	0	1	0	3	3	9	0	0	0	3	1	3	1	2	2	1	2	2	0,607843137
116435	04/10/2018	Reptilia	Testudines	Cryptodira	Cheloniidae	Chelonia	Chelonia mydas	2	3	2	6	2	2	4	2	1	2	2	3	6	0	0	0	2	1	2	0	2	0	2	2	4	0,607843137
56340	26/09/2018	Reptilia	Testudines	Cryptodira	Cheloniidae	Chelonia	Chelonia mydas	2	1	2	2	2	3	6	2	1	2	3	3	9	0	0	0	1	1	1	0	2	0	1	2	2	0,607843137
33912	20/09/2018	Reptilia	Testudines	Cryptodira	Cheloniidae	Chelonia	Chelonia mydas	3	3	2	6	2	3	6	2	1	2	1	2	2	0	0	0	3	1	3	0	2	0	2	2	4	0,607843137
112918	17/09/2018	Reptilia	Testudines	Cryptodira	Cheloniidae	Caretta	Caretta caretta	2	1	2	2	3	3	9	3	1	3	2	3	6	0	0	0	0	1	0	0	2	0	0	2	0	0,607843137
108820	04/09/2018	Reptilia	Testudines	Cryptodira	Cheloniidae	Chelonia	Chelonia mydas	2	3	2	6	2	3	6	0	1	0	1	2	2	0	0	0	2	1	2	2	2	4	1	2	2	0,607843137
62465	31/08/2018	Reptilia	Testudines	Cryptodira	Cheloniidae	Caretta	Caretta caretta	2	1	2	2	3	2	6	0	1	0	3	3	9	0	0	0	0	1	0	0	2	0	0	2	0	0,607843137
50585	27/08/2018	Reptilia	Testudines	Cryptodira	Cheloniidae	Chelonia	Chelonia mydas	3	2	2	4	2	2	4	0	1	0	2	3	6	0	0	0	2	1	2	2	2	4	2	2	4	0,607843137
39074	17/08/2018	Reptilia	Testudines	Cryptodira	Cheloniidae	Chelonia	Chelonia mydas	3	3	2	6	1	2	2	0	1	0	2	2	4	0	0	0	2	1	2	2	2	4	2	2	4	0,607843137
39418	16/08/2018	Reptilia	Testudines	Cryptodira	Cheloniidae	Chelonia	Chelonia mydas	3	1	2	2	2	3	6	1	1	1	2	3	6	0	0	0	3	1	3	1	2	2	1	2	2	0,607843137
102651	14/08/2018	Reptilia	Testudines	Cryptodira	Cheloniidae	Chelonia	Chelonia mydas	3	3	2	6	1	3	3	2	1	2	2	2	4	0	0	0	3	1	3	0	2	0	1	2	2	0,607843137
47785	07/08/2018	Reptilia	Testudines	Cryptodira	Cheloniidae	Chelonia	Chelonia mydas	2	2	2	4	1	3	3	2	1	2	2	2	4	2	2	4	1	1	1	0	2	0	2	2	4	0,607843137
39410	26/07/2018	Reptilia	Testudines	Cryptodira	Cheloniidae	Lepidochelys	Lepidochelys olivacea	3	3	2	6	1	2	2	1	1	1	2	3	6	1	1	1	0	1	0	2	2	4	0	2	0	0,607843137
45018	20/07/2018	Reptilia	Testudines	Cryptodira	Cheloniidae	Chelonia	Chelonia mydas	2	2	2	4	1	2	2	0	1	0	3	3	9	1	3	3	2	1	2	0	2	0	2	2	4	0,607843137
86338	12/07/2018	Reptilia	Testudines	Cryptodira	Cheloniidae	Chelonia	Chelonia mydas	2	0	2	0	2	3	6	1	1	1	3	3	9	1	3	3	1	1	1	0	2	0	1	2	2	0,607843137
72540	04/07/2018	Reptilia	Testudines	Cryptodira	Cheloniidae	Chelonia	Chelonia mydas	2	2	2	4	2	2	4	1	1	1	3	3	9	0	0	0	0	1	0	0	2	0	2	2	4	0,607843137
74969	22/06/2018	Reptilia	Testudines	Cryptodira	Cheloniidae	Chelonia	Chelonia mydas	2	1	2	2	3	3	9	0	1	0	3	3	9	0	0	0	0	1	0	0	2	0	2	2	4	0,607843137
65411	19/06/2018	Reptilia	Testudines	Cryptodira	Cheloniidae	Chelonia	Chelonia mydas	2	1	2	2	2	2	4	0	1	0	3	3	9	0	0	0	3	1	3	1	2	2	1	2	2	0,607843137
74869	13/06/2018	Reptilia	Testudines	Cryptodira	Cheloniidae	Chelonia	Chelonia mydas	2	1	2	2	3	3	9	0	1	0	3	3	9	0	0	0	0	1	0	0	2	0	2	2	4	0,607843137
77071	12/06/2018	Reptilia	Testudines	Cryptodira	Cheloniidae	Chelonia	Chelonia mydas	2	2	2	4	1	2	2	1	1	1	3	3	9	1	1	1	1	1	1	1	2	2	2	2	4	0,607843137
74547	31/05/2018	Reptilia	Testudines	Cryptodira	Cheloniidae	Chelonia	Chelonia mydas	3	1	2	2	3	3	9	0	1	0	3	3	9	0	0	0	0	1	0	0	2	0	1	2	2	0,607843137
74572	30/05/2018	Reptilia	Testudines	Cryptodira	Cheloniidae	Chelonia	Chelonia mydas	2	1	2	2	3	3	9	0	1	0	3	3	9	0	0	0	0	1	0	0	2	0	2	2	4	0,607843137
56445	29/05/2018	Reptilia	Testudines	Cryptodira	Cheloniidae	Chelonia	Chelonia mydas	2	1	2	2	3	3	9	2	1	2	2	3	6	0	0	0	1	1	1	0	2	0	0	2	0	0,607843137
65369	26/05/2018	Reptilia	Testudines	Cryptodira	Cheloniidae	Chelonia	Chelonia mydas	2	3	2	6	2	2	4	2	1	2	2	3	6	0	0	0	0	1	0	0	2	0	0	2	0	0,607843137
63885	08/05/2018	Reptilia	Testudines	Cryptodira	Cheloniidae	Chelonia	Chelonia mydas	3	1	2	2	3	3	9	2	1	2	1	2	2	0	0	0	1	1	1	2	2	4	0	2	0	0,607843137
86312	16/04/2018	Reptilia	Testudines	Cryptodira	Cheloniidae	Chelonia	Chelonia mydas	2	1	2	2	3	3	9	3	1	3	2	3	6	0	0	0	0	1	0	0	2	0	2	2	4	0,607843137
74680	13/04/2018	Reptilia	Testudines	Cryptodira	Cheloniidae	Chelonia	Chelonia mydas	2	2	2	4	1	2	2	3	1	3	3	3	9	1	1	1	1	1	1	0	2	0	0	2	0	0,607843137
49340	15/03/2018	Reptilia	Testudines	Cryptodira	Cheloniidae	Chelonia	Chelonia mydas	2	2	2	4	1	2	2	2	1	2	3	2	6	0	0	0	3	1	3	0	2	0	3	2	6	0,607843137
79414	14/03/2018	Reptilia	Testudines	Cryptodira	Cheloniidae	Chelonia	Chelonia mydas	3	1	2	2	2	3	6	0	1	0	2	3	6	1	1	1	3	1	3	1	2	2	2	2	4	0,607843137
83794	11/03/2018	Reptilia	Testudines	Cryptodira	Cheloniidae	Chelonia	Chelonia mydas	2	3	2	6	2	3	6	2	1	2	2	3	6	0	0	0	0	1	0	0	2	0	2	2	4	0,607843137
80354	01/03/2018	Reptilia	Testudines	Cryptodira	Cheloniidae	Chelonia	Chelonia mydas	2	3	2	6	1	3	3	1	1	1	2	3	6	0	0	0	2	1	2	1	2	2	1	2	2	0,607843137
33094	28/02/2018	Reptilia	Testudines	Cryptodira	Cheloniidae	Chelonia	Chelonia mydas	2	1	2	2	2	3	6	2	1	2	3	3	9	0	0	0	1	1	1	0	2	0	0	2	0	0,607843137
79463	25/02/2018	Reptilia	Testudines	Cryptodira	Cheloniidae	Chelonia	Chelonia mydas	2	3	2	6	3	3	9	0	1	0	2	2	4	0	0	0	1	1	1	0	2	0	0	2	0	0,607843137
49429	19/02/2018	Reptilia	Testudines	Cryptodira	Cheloniidae	Chelonia	Chelonia mydas	2	2	2	4	2	3	6	1	1	1	2	3	6	0	0	0	1	1	1	1	2	2	0	2	0	0,607843137
79452	13/02/2018	Reptilia	Testudines	Cryptodira	Cheloniidae	Chelonia	Chelonia mydas	2	3	2	6	3	3	9	2	1	2	1	2	2	0	0	0	0	1	0	0	2	0	3	2	6	0,607843137
79176	12/02/2018	Reptilia	Testudines	Cryptodira	Cheloniidae	Chelonia	Chelonia mydas	2	3	2	6	2	3	6	2	1	2	2	3	6	0	0	0	0	1	0	0	2	0	0	2	0	0,607843137
35278	09/02/2018	Reptilia	Testudines	Cryptodira	Cheloniidae	Chelonia	Chelonia mydas	2	2	2	4	3	3	9	1	1	1	2	3	6	0	0	0	0	1	0	0	2	0	2	2	4	0,607843137
50798	06/02/2018	Reptilia	Testudines	Cryptodira	Cheloniidae	Chelonia	Chelonia mydas	2	3	2	6	2	2	4	2	1	2	2	2	4	0	0	0	2	1	2	1	2	2	0	2	0	0,607843137
75053	03/02/2018	Reptilia	Testudines	Cryptodira	Cheloniidae	Chelonia	Chelonia mydas	2	3	2	6	3	3	9	2	1	2	1	3	3	0	0	0	0	1	0	0	2	0	0	2	0	0,607843137
79417	01/02/2018	Reptilia	Testudines	Cryptodira	Cheloniidae	Chelonia	Chelonia mydas	3	3	2	6	1	3	3	0	1	0	3	3	9	0	0	0	0	1	0	1	2	2	1	2	2	0,607843137
74789	07/01/2018	Reptilia	Testudines	Cryptodira	Cheloniidae	Chelonia	Chelonia mydas	2	3	2	6	2	2	4	1	1	1	2	3	6	1	2	2	1	1	1	0	2	0	0	2	0	0,607843137
60242	04/01/2018	Reptilia	Testudines	Cryptodira	Cheloniidae	Chelonia	Chelonia mydas	2	2	2	4	3	3	9	1	1	1	2	3	6	0	0	0	0	1	0	0	2	0	0	2	0	0,607843137
76103	03/01/2018	Reptilia	Testudines	Cryptodira	Cheloniidae	Chelonia	Chelonia mydas	2	2	2	4	1	2	2	1	1	1	3	3	9	1	2	2	2	1	2	0	2	0	2	2	4	0,607843137
52874	29/12/2017	Reptilia	Testudines	Cryptodira	Cheloniidae	Chelonia	Chelonia mydas	3	1	2	2	1	3	3	2	1	2	3	3	9	1	1	1	3	1	3	0	2	0	3	2	6	0,607843137
75368	28/12/2017	Reptilia	Testudines	Cryptodira	Cheloniidae	Chelonia	Chelonia mydas	2	2	2	4	2	3	6	0	1	0	2	3	6	0	0	0	0	1	0	2	2	4	2	2	4	0,607843137
38197	21/12/2017	Reptilia	Testudines	Cryptodira	Cheloniidae	Chelonia	Chelonia mydas	2	2	2	4	2	3	6	0	1	0	2	3	6	1	2	2	2	1	2	0	2	0	2	2	4	0,607843137
31989	20/12/2017	Reptilia	Testudines	Cryptodira	Cheloniidae	Chelonia	Chelonia mydas	2	3	2	6	2	2	4	0	1	0	2	2	4	0	0	0	2	1	2	0	2	0	0	2	0	0,607843137
48275	20/12/2017	Reptilia	Testudines	Cryptodira	Cheloniidae	Chelonia	Chelonia mydas	2	2	2	4	2	3	6	2	1	2	2	2	4	0	0	0	0	1	0	2	2	4	2	2	4	0,607843137
37228	22/11/2017	Reptilia	Testudines	Cryptodira	Cheloniidae	Chelonia	Chelonia mydas	2	3	2	6	2	3	6	0	1	0	1	3	3	1	2	2	3	1	3	0	2	0	0	2	0	0,607843137
65398	16/11/2017	Reptilia	Testudines	Cryptodira	Cheloniidae	Chelonia	Chelonia mydas	2	2	2	4	2	3	6	0	1	0	2	3	6	0	0	0	0	1	0	2	2	4	2	2	4	0,607843137
42462	15/11/2017	Reptilia	Testudines	Cryptodira	Cheloniidae	Chelonia	Chelonia mydas	2	2	2	4	2	3	6	2	1	2	2	2	4	1	1	1	1	1	1	0	2	0	0	2	0	0,607843137
64350	10/11/2017	Reptilia	Testudines	Cryptodira	Cheloniidae	Chelonia	Chelonia mydas	2	3	2	6	2	2	4	1	1	1	2	2	4	1	3	3	0	1	0	0	2	0	2	2	4	0,607843137
30071	25/10/2017	Reptilia	Testudines	Cryptodira	Cheloniidae	Chelonia	Chelonia mydas	3	3	2	6	1	2	2	2	1	2	3	3	9	0	0	0	1	1	1	0	2	0	2	2	4	0,607843137
57402	17/10/2017	Reptilia	Testudines	Cryptodira	Cheloniidae	Chelonia	Chelonia mydas	2	2	2	4	3	3	9	1	1	1	2	2	4	0	0	0	0	1	0	0	2	0	2	2	4	0,607843137
61171	13/10/2017	Reptilia	Testudines	Cryptodira	Cheloniidae	Chelonia	Chelonia mydas	2	3	2	6	3	3	9	2	1	2	1	2	2	0	0	0	0	1	0	0	2	0	2	2	4	0,607843137
52556	07/10/2017	Reptilia	Testudines	Cryptodira	Cheloniidae	Chelonia	Chelonia mydas	3	3	2	6	1	2	2	1	1	1	3	3	9	0	0	0	2	1	2	0	2	0	0	2	0	0,607843137
59457	20/09/2017	Reptilia	Testudines	Cryptodira	Cheloniidae	Chelonia	Chelonia mydas	2	3	2	6	3	3	9	2	1	2	1	3	3	0	0	0	0	1	0	0	2	0	0	2	0	0,607843137
34604	19/09/2017	Reptilia	Testudines	Cryptodira	Cheloniidae	Chelonia	Chelonia mydas	2	2	2	4	2	3	6	1	1	1	2	3	6	1	2	2	1	1	1	0	2	0	1	2	2	0,607843137
58611	12/09/2017	Reptilia	Testudines	Cryptodira	Cheloniidae	Chelonia	Chelonia mydas	2	3	2	6	3	3	9	2	1	2	1	2	2	0	0	0	0	1	0	0	2	0	2	2	4	0,607843137
57411	02/09/2017	Reptilia	Testudines	Cryptodira	Cheloniidae	Chelonia	Chelonia mydas	2	3	2	6	1	2	2	1	1	1	3	3	9	0	0	0	2	1	2	0	2	0	2	2	4	0,607843137
56234	23/08/2017	Reptilia	Testudines	Cryptodira	Cheloniidae	Chelonia	Chelonia mydas	2	2	2	4	3	3	9	0	1	0	1	3	3	0	0	0	0	1	0	2	2	4	0	2	0	0,607843137
45474	09/08/2017	Reptilia	Testudines	Cryptodira	Cheloniidae	Chelonia	Chelonia mydas	2	1	2	2	3	3	9	3	1	3	2	3	6	0	0	0	0	1	0	0	2	0	2	2	4	0,607843137
43313	28/07/2017	Reptilia	Testudines	Cryptodira	Cheloniidae	Chelonia	Chelonia mydas	2	2	2	4	3	3	9	1	1	1	2	3	6	0	0	0	0	1	0	0	2	0	2	2	4	0,607843137
47477	24/07/2017	Reptilia	Testudines	Cryptodira	Cheloniidae	Chelonia	Chelonia mydas	3	2	2	4	3	3	9	1	1	1	2	3	6	0	0	0	0	1	0	0	2	0	0	2	0	0,607843137
47045	18/07/2017	Reptilia	Testudines	Cryptodira	Cheloniidae	Chelonia	Chelonia mydas	2	2	2	4	3	3	9	1	1	1	2	3	6	0	0	0	0	1	0	0	2	0	0	2	0	0,607843137
53906	14/07/2017	Reptilia	Testudines	Cryptodira	Cheloniidae	Chelonia	Chelonia mydas	2	3	2	6	1	2	2	2	1	2	2	3	6	0	0	0	2	1	2	1	2	2	2	2	4	0,607843137
53805	13/07/2017	Reptilia	Testudines	Cryptodira	Cheloniidae	Chelonia	Chelonia mydas	2	2	2	4	2	3	6	0	1	0	2	2	4	0	0	0	2	1	2	1	2	2	1	2	2	0,607843137
53825	13/07/2017	Reptilia	Testudines	Cryptodira	Cheloniidae	Chelonia	Chelonia mydas	2	3	2	6	2	3	6	1	1	1	1	2	2	1	2	2	3	1	3	0	2	0	0	2	0	0,607843137
53299	10/07/2017	Reptilia	Testudines	Cryptodira	Cheloniidae	Chelonia	Chelonia mydas	2	3	2	6	3	3	9	3	1	3	1	2	2	0	0	0	0	1	0	0	2	0	0	2	0	0,607843137
52677	08/07/2017	Reptilia	Testudines	Cryptodira	Cheloniidae	Chelonia	Chelonia mydas	2	2	2	4	3	3	9	2	1	2	2	2	4	1	1	1	0	1	0	0	2	0	0	2	0	0,607843137
39210	26/06/2017	Reptilia	Testudines	Cryptodira	Cheloniidae	Chelonia	Chelonia mydas	2	2	2	4	2	2	4	3	1	3	3	3	9	0	0	0	0	1	0	0	2	0	2	2	4	0,607843137
31908	09/06/2017	Reptilia	Testudines	Cryptodira	Cheloniidae	Chelonia	Chelonia mydas	3	1	2	2	1	3	3	1	1	1	3	3	9	0	0	0	3	1	3	1	2	2	2	2	4	0,607843137
37147	29/05/2017	Reptilia	Testudines	Cryptodira	Cheloniidae	Chelonia	Chelonia mydas	2	3	2	6	1	2	2	2	1	2	2	3	6	1	2	2	2	1	2	0	2	0	1	2	2	0,607843137
37428	18/05/2017	Reptilia	Testudines	Cryptodira	Cheloniidae	Chelonia	Chelonia mydas	2	1	2	2	2	3	6	2	1	2	2	3	6	0	0	0	0	1	0	2	2	4	0	2	0	0,607843137
18104	10/05/2017	Reptilia	Testudines	Cryptodira	Cheloniidae	Chelonia	Chelonia mydas	2	2	2	4	3	3	9	2	1	2	1	3	3	0	0	0	2	1	2	0	2	0	3	2	6	0,607843137
47087	04/05/2017	Reptilia	Testudines	Cryptodira	Cheloniidae	Chelonia	Chelonia mydas	2	1	2	2	3	3	9	3	1	3	2	3	6	0	0	0	0	1	0	0	2	0	0	2	0	0,607843137
35626	25/03/2017	Reptilia	Testudines	Cryptodira	Cheloniidae	Chelonia	Chelonia mydas	2	2	2	4	3	3	9	2	1	2	2	2	4	1	1	1	0	1	0	0	2	0	0	2	0	0,607843137
44441	22/03/2017	Reptilia	Testudines	Cryptodira	Cheloniidae	Chelonia	Chelonia mydas	2	3	2	6	2	3	6	1	1	1	2	3	6	0	0	0	1	1	1	0	2	0	0	2	0	0,607843137
44846	22/03/2017	Reptilia	Testudines	Cryptodira	Cheloniidae	Caretta	Caretta caretta	2	1	2	2	3	3	9	2	1	2	2	3	6	1	1	1	0	1	0	0	2	0	0	2	0	0,607843137
43201	22/02/2017	Reptilia	Testudines	Cryptodira	Cheloniidae	Chelonia	Chelonia mydas	3	1	2	2	2	2	4	2	1	2	3	3	9	0	0	0	1	1	1	0	2	0	2	2	4	0,607843137
30932	23/01/2017	Reptilia	Testudines	Cryptodira	Cheloniidae	Chelonia	Chelonia mydas	2	3	2	6	1	2	2	2	1	2	2	3	6	0	0	0	2	1	2	1	2	2	0	2	0	0,607843137
40514	23/01/2017	Reptilia	Testudines	Cryptodira	Cheloniidae	Chelonia	Chelonia mydas	2	2	2	4	3	3	9	2	1	2	2	2	4	1	1	1	0	1	0	0	2	0	0	2	0	0,607843137
30894	11/01/2017	Reptilia	Testudines	Cryptodira	Cheloniidae	Chelonia	Chelonia mydas	2	2	2	4	3	3	9	1	1	1	2	3	6	0	0	0	0	1	0	0	2	0	3	2	6	0,607843137
30962	10/01/2017	Reptilia	Testudines	Cryptodira	Cheloniidae	Chelonia	Chelonia mydas	2	3	2	6	1	2	2	2	1	2	2	2	4	0	0	0	2	1	2	1	2	2	0	2	0	0,607843137
30927	02/01/2017	Reptilia	Testudines	Cryptodira	Cheloniidae	Chelonia	Chelonia mydas	2	3	2	6	2	3	6	0	1	0	2	3	6	0	0	0	2	1	2	0	2	0	1	2	2	0,607843137
30748	27/12/2016	Reptilia	Testudines	Cryptodira	Cheloniidae	Chelonia	Chelonia mydas	2	1	2	2	2	3	6	2	1	2	3	3	9	0	0	0	1	1	1	0	2	0	0	2	0	0,607843137
28846	10/12/2016	Reptilia	Testudines	Cryptodira	Cheloniidae	Chelonia	Chelonia mydas	2	2	2	4	1	3	3	2	1	2	2	2	4	0	0	0	3	1	3	1	2	2	0	2	0	0,607843137
27301	16/11/2016	Reptilia	Testudines	Cryptodira	Cheloniidae	Chelonia	Chelonia mydas	2	2	2	4	2	3	6	2	1	2	2	3	6	0	0	0	2	1	2	0	2	0	2	2	4	0,607843137
24245	23/10/2016	Reptilia	Testudines	Cryptodira	Cheloniidae	Chelonia	Chelonia mydas	2	3	2	6	2	3	6	3	1	3	1	2	2	1	1	1	1	1	1	0	2	0	1	2	2	0,607843137
23554	21/10/2016	Reptilia	Testudines	Cryptodira	Cheloniidae	Chelonia	Chelonia mydas	2	3	2	6	2	2	4	2	1	2	1	2	2	0	0	0	2	1	2	2	2	4	0	2	0	0,607843137
23204	17/10/2016	Reptilia	Testudines	Cryptodira	Cheloniidae	Chelonia	Chelonia mydas	2	2	2	4	2	3	6	2	1	2	2	3	6	0	0	0	2	1	2	0	2	0	1	2	2	0,607843137
19036	14/09/2016	Reptilia	Testudines	Cryptodira	Cheloniidae	Chelonia	Chelonia mydas	2	2	2	4	3	3	9	1	1	1	2	2	4	1	1	1	1	1	1	0	2	0	0	2	0	0,607843137
19089	13/09/2016	Reptilia	Testudines	Cryptodira	Cheloniidae	Chelonia	Chelonia mydas	2	3	2	6	1	2	2	1	1	1	3	3	9	0	0	0	2	1	2	0	2	0	2	2	4	0,607843137
16651	06/08/2016	Reptilia	Testudines	Cryptodira	Cheloniidae	Chelonia	Chelonia mydas	2	3	2	6	2	2	4	1	1	1	2	3	6	0	0	0	3	1	3	0	2	0	0	2	0	0,607843137
14635	07/07/2016	Reptilia	Testudines	Cryptodira	Cheloniidae	Chelonia	Chelonia mydas	3	3	2	6	2	3	6	1	1	1	1	2	2	1	2	2	3	1	3	0	2	0	0	2	0	0,607843137
14298	02/07/2016	Reptilia	Testudines	Cryptodira	Cheloniidae	Chelonia	Chelonia mydas	2	2	2	4	1	2	2	2	1	2	3	3	9	0	0	0	3	1	3	0	2	0	2	2	4	0,607843137		1,520607255
153	14/05/2016	Reptilia	Testudines	Cryptodira	Cheloniidae	Chelonia	Chelonia mydas	3	2	2	4	2	3	6	2	1	2	2	2	4	0	0	0	2	1	2	0	2	0	0	2	0	0,607843137
581	08/05/2016	Reptilia	Testudines	Cryptodira	Cheloniidae	Chelonia	Chelonia mydas	2	2	2	4	2	3	6	2	1	2	1	3	3	1	2	2	3	1	3	0	2	0	0	2	0	0,607843137
3933	22/04/2016	Reptilia	Testudines	Cryptodira	Cheloniidae	Chelonia	Chelonia mydas	2	1	2	2	2	3	6	1	1	1	2	3	6	1	2	2	3	1	3	0	2	0	2	2	4	0,607843137
2330	15/03/2016	Reptilia	Testudines	Cryptodira	Cheloniidae	Chelonia	Chelonia mydas	3	3	2	6	2	3	6	2	1	2	1	2	2	1	2	2	2	1	2	0	2	0	0	2	0	0,607843137
1169	25/02/2016	Reptilia	Testudines	Cryptodira	Cheloniidae	Chelonia	Chelonia mydas	2	2	2	4	2	3	6	2	1	2	2	2	4	0	0	0	0	1	0	2	2	4	0	2	0	0,607843137
4433	01/02/2016	Reptilia	Testudines	Cryptodira	Cheloniidae	Chelonia	Chelonia mydas	2	3	2	6	2	3	6	0	1	0	2	2	4	0	0	0	2	1	2	0	2	0	1	2	2	0,607843137
205591	21/10/2020	Aves	Procellariiformes		Procellariidae	Puffinus	Puffinus puffinus	2	3	1	3	2	3	6	2	1	2	2	2	4	0	0	0	3	1	3	0	2	0	0	2	0	0,625
235141	11/10/2020	Mammalia	Cetacea	Odontoceti	Iniidae	Pontoporia	Pontoporia blainvillei	3	0	1	0	3	3	9	2	1	2	2	3	6	0	0	0	1	1	1	0	2	0	2	2	4	0,625
234752	08/10/2020	Aves	Charadriiformes		Laridae	Larus	Larus dominicanus	2	0	1	0	3	3	9	0	1	0	3	3	9	0	0	0	0	1	0	0	2	0	2	2	4	0,625
234084	05/10/2020	Aves	Charadriiformes		Laridae	Larus	Larus dominicanus	3	0	1	0	3	3	9	0	1	0	3	3	9	0	0	0	0	1	0	0	2	0	1	2	2	0,625
219236	04/10/2020	Aves	Procellariiformes		Procellariidae	Puffinus	Puffinus puffinus	3	3	1	3	1	2	2	0	1	0	2	2	4	0	0	0	3	1	3	2	2	4	0	2	0	0,625
234082	04/10/2020	Mammalia	Cetacea	Odontoceti	Delphinidae	Globicephala	Globicephala macrorhynchus	2	1	1	1	2	3	6	2	1	2	3	3	9	0	0	0	0	1	0	0	2	0	2	2	4	0,625
233570	01/10/2020	Aves	Suliformes		Phalacrocoracidae	Phalacrocorax	Phalacrocorax brasilianus	2	1	1	1	2	3	6	1	1	1	3	3	9	0	0	0	1	1	1	0	2	0	2	2	4	0,625
215640	30/09/2020	Aves	Sphenisciformes		Spheniscidae	Spheniscus	Spheniscus magellanicus	2	2	1	2	2	3	6	2	1	2	2	2	4	0	0	0	2	1	2	0	2	0	0	2	0	0,625
213875	29/09/2020	Aves	Charadriiformes		Laridae	Larus	Larus dominicanus	2	1	1	1	2	3	6	2	1	2	3	3	9	0	0	0	0	1	0	0	2	0	0	2	0	0,625
231409	13/09/2020	Aves	Sphenisciformes		Spheniscidae	Spheniscus	Spheniscus magellanicus	2	2	1	2	2	3	6	1	1	1	3	3	9	0	0	0	0	1	0	0	2	0	1	2	2	0,625
229053	31/08/2020	Mammalia	Carnivora	Caniformia	Otariidae	Arctocephalus	Arctocephalus australis	2	2	1	2	3	3	9	1	1	1	2	3	6	0	0	0	0	1	0	0	2	0	0	2	0	0,625
212819	29/08/2020	Aves	Suliformes		Sulidae	Sula	Sula leucogaster	2	0	1	0	2	2	4	1	1	1	3	3	9	0	0	0	0	1	0	1	2	2	2	2	4	0,625
229512	27/08/2020	Aves	Sphenisciformes		Spheniscidae	Spheniscus	Spheniscus magellanicus	2	3	1	3	3	3	9	0	1	0	2	3	6	0	0	0	0	1	0	0	2	0	0	2	0	0,625
212822	25/08/2020	Aves	Sphenisciformes		Spheniscidae	Spheniscus	Spheniscus magellanicus	2	3	1	3	3	3	9	0	1	0	2	3	6	0	0	0	0	1	0	0	2	0	0	2	0	0,625
229006	22/08/2020	Aves	Sphenisciformes		Spheniscidae	Spheniscus	Spheniscus magellanicus	2	3	1	3	3	3	9	1	1	1	2	2	4	0	0	0	1	1	1	0	2	0	0	2	0	0,625
211094	14/08/2020	Aves	Sphenisciformes		Spheniscidae	Spheniscus	Spheniscus magellanicus	3	2	1	2	2	2	4	1	1	1	2	2	4	1	2	2	1	1	1	2	2	4	0	2	0	0,625
213264	14/08/2020	Aves	Sphenisciformes		Spheniscidae	Spheniscus	Spheniscus magellanicus	2	2	1	2	2	2	4	0	1	0	2	2	4	1	2	2	2	1	2	2	2	4	0	2	0	0,625
215293	01/08/2020	Aves	Charadriiformes		Laridae	Larus	Larus dominicanus	2	2	1	2	2	2	4	3	1	3	3	3	9	0	0	0	0	1	0	0	2	0	2	2	4	0,625
216260	01/08/2020	Aves	Sphenisciformes		Spheniscidae	Spheniscus	Spheniscus magellanicus	3	3	1	3	2	3	6	1	1	1	2	3	6	0	0	0	0	1	0	1	2	2	0	2	0	0,625
211023	31/07/2020	Aves	Charadriiformes		Laridae	Larus	Larus dominicanus	2	0	1	0	3	3	9	0	1	0	3	3	9	0	0	0	0	1	0	0	2	0	1	2	2	0,625
219361	18/07/2020	Aves	Sphenisciformes		Spheniscidae	Spheniscus	Spheniscus magellanicus	3	3	1	3	2	3	6	0	1	0	3	2	6	0	0	0	0	1	0	0	2	0	2	2	4	0,625
220591	18/07/2020	Aves	Sphenisciformes		Spheniscidae	Spheniscus	Spheniscus magellanicus	2	3	1	3	3	3	9	1	1	1	2	2	4	0	0	0	1	1	1	0	2	0	0	2	0	0,625
193561	17/07/2020	Aves	Suliformes		Fregatidae	Fregata	Fregata magnificens	2	1	1	1	3	3	9	1	1	1	2	3	6	1	1	1	0	1	0	0	2	0	0	2	0	0,625
214990	15/07/2020	Aves	Sphenisciformes		Spheniscidae	Spheniscus	Spheniscus magellanicus	2	3	1	3	2	3	6	1	1	1	2	3	6	0	0	0	2	1	2	0	2	0	0	2	0	0,625
216087	14/07/2020	Aves	Sphenisciformes		Spheniscidae	Spheniscus	Spheniscus magellanicus	2	3	1	3	3	3	9	0	1	0	2	3	6	0	0	0	0	1	0	0	2	0	0	2	0	0,625
181095	12/07/2020	Aves	Sphenisciformes		Spheniscidae	Spheniscus	Spheniscus magellanicus	3	3	1	3	2	3	6	0	1	0	3	3	9	0	0	0	0	1	0	0	2	0	0	2	0	0,625
218311	11/07/2020	Aves	Sphenisciformes		Spheniscidae	Spheniscus	Spheniscus magellanicus	2	3	1	3	2	3	6	1	1	1	2	3	6	0	0	0	2	1	2	0	2	0	0	2	0	0,625
159289	07/07/2020	Aves	Suliformes		Sulidae	Sula	Sula leucogaster	2	0	1	0	2	3	6	0	1	0	3	3	9	0	0	0	3	1	3	0	2	0	3	2	6	0,625
203778	03/07/2020	Aves	Charadriiformes		Laridae	Larus	Larus dominicanus	2	1	1	1	3	3	9	0	1	0	2	3	6	1	1	1	1	1	1	0	2	0	0	2	0	0,625
176588	02/07/2020	Aves	Sphenisciformes		Spheniscidae	Spheniscus	Spheniscus magellanicus	2	3	1	3	2	3	6	0	1	0	1	2	2	0	0	0	3	1	3	2	2	4	0	2	0	0,625
192987	01/07/2020	Aves	Sphenisciformes		Spheniscidae	Spheniscus	Spheniscus magellanicus	2	3	1	3	1	2	2	0	1	0	3	3	9	0	0	0	0	1	0	2	2	4	0	2	0	0,625
186778	29/06/2020	Aves	Sphenisciformes		Spheniscidae	Spheniscus	Spheniscus magellanicus	3	1	1	1	3	3	9	0	1	0	2	3	6	0	0	0	2	1	2	0	2	0	0	2	0	0,625
214157	29/06/2020	Aves	Charadriiformes		Laridae	Sterna	Sterna hirundinacea	2	2	1	2	3	3	9	1	1	1	2	3	6	0	0	0	0	1	0	0	2	0	2	2	4	0,625
214041	28/06/2020	Aves	Sphenisciformes		Spheniscidae	Spheniscus	Spheniscus magellanicus	2	3	1	3	2	2	4	1	1	1	2	2	4	0	0	0	2	1	2	2	2	4	0	2	0	0,625
214196	28/06/2020	Aves	Sphenisciformes		Spheniscidae	Spheniscus	Spheniscus magellanicus	2	3	1	3	2	3	6	1	1	1	2	3	6	0	0	0	2	1	2	0	2	0	1	2	2	0,625
181610	27/06/2020	Aves	Sphenisciformes		Spheniscidae	Spheniscus	Spheniscus magellanicus	3	1	1	1	2	3	6	0	1	0	3	3	9	0	0	0	2	1	2	0	2	0	3	2	6	0,625
181563	26/06/2020	Aves	Sphenisciformes		Spheniscidae	Spheniscus	Spheniscus magellanicus	3	2	1	2	2	3	6	0	1	0	2	2	4	0	0	0	2	1	2	2	2	4	0	2	0	0,625
193006	25/06/2020	Aves	Sphenisciformes		Spheniscidae	Spheniscus	Spheniscus magellanicus	2	3	1	3	2	3	6	0	1	0	3	3	9	0	0	0	0	1	0	0	2	0	0	2	0	0,625
159278	24/06/2020	Aves	Sphenisciformes		Spheniscidae	Spheniscus	Spheniscus magellanicus	3	3	1	3	2	3	6	1	1	1	2	2	4	0	0	0	0	1	0	2	2	4	0	2	0	0,625
168906	24/06/2020	Aves	Sphenisciformes		Spheniscidae	Spheniscus	Spheniscus magellanicus	3	3	1	3	2	3	6	1	1	1	2	2	4	0	0	0	2	1	2	0	2	0	1	2	2	0,625
181145	23/06/2020	Aves	Sphenisciformes		Spheniscidae	Spheniscus	Spheniscus magellanicus	2	3	1	3	2	3	6	0	1	0	3	3	9	0	0	0	0	1	0	0	2	0	0	2	0	0,625
184743	20/06/2020	Aves	Sphenisciformes		Spheniscidae	Spheniscus	Spheniscus magellanicus	3	2	1	2	2	3	6	1	1	1	3	3	9	0	0	0	0	1	0	0	2	0	3	2	6	0,625
204295	08/06/2020	Aves	Procellariiformes		Procellariidae	Puffinus	Puffinus griseus	3	3	1	3	2	3	6	1	1	1	2	2	4	1	1	1	3	1	3	0	2	0	0	2	0	0,625
181226	25/05/2020	Aves	Charadriiformes		Laridae	Larus	Larus dominicanus	2	2	1	2	3	3	9	1	1	1	1	2	2	0	0	0	3	1	3	0	2	0	0	2	0	0,625
198120	09/05/2020	Aves	Charadriiformes		Laridae	Larus	Larus dominicanus	2	1	1	1	2	3	6	0	1	0	3	3	9	0	0	0	0	1	0	1	2	2	3	2	6	0,625
164825	05/05/2020	Aves	Suliformes		Sulidae	Sula	Sula leucogaster	2	1	1	1	2	3	6	1	1	1	3	3	9	1	1	1	0	1	0	0	2	0	0	2	0	0,625
171524	23/04/2020	Aves	Procellariiformes		Procellariidae	Procellaria	Procellaria aequinoctialis	3	2	1	2	3	3	9	1	1	1	2	2	4	0	0	0	0	1	0	0	2	0	3	2	6	0,625
179960	15/04/2020	Aves	Charadriiformes		Laridae	Thalasseus	Thalasseus acuflavidus	2	3	1	3	2	3	6	1	1	1	2	3	6	0	0	0	2	1	2	0	2	0	0	2	0	0,625
191466	09/02/2020	Aves	Charadriiformes		Laridae	Onychoprion	Onychoprion fuscatus	2	3	1	3	2	2	4	2	1	2	2	2	4	0	0	0	3	1	3	0	2	0	3	2	6	0,625
153526	04/02/2020	Aves	Charadriiformes		Laridae	Rynchops	Rynchops niger	2	3	1	3	2	3	6	0	1	0	1	2	2	0	0	0	2	1	2	2	2	4	0	2	0	0,625
166396	01/02/2020	Aves	Procellariiformes		Procellariidae	Calonectris	Calonectris diomedea	2	2	1	2	2	3	6	0	1	0	2	3	6	0	0	0	0	1	0	2	2	4	0	2	0	0,625
183432	22/01/2020	Aves	Charadriiformes		Laridae	Larus	Larus dominicanus	2	1	1	1	2	2	4	1	1	1	3	3	9	1	1	1	2	1	2	0	2	0	0	2	0	0,625
175705	31/12/2019	Aves	Suliformes		Phalacrocoracidae	Phalacrocorax	Phalacrocorax brasilianus	2	1	1	1	3	3	9	2	1	2	2	3	6	0	0	0	0	1	0	0	2	0	0	2	0	0,625
176816	27/12/2019	Aves	Procellariiformes		Procellariidae	Puffinus	Puffinus gravis	2	3	1	3	2	3	6	0	1	0	2	3	6	0	0	0	3	1	3	0	2	0	0	2	0	0,625
168979	19/12/2019	Aves	Procellariiformes		Procellariidae	Puffinus	Puffinus puffinus	2	2	1	2	2	3	6	0	1	0	3	3	9	0	0	0	1	1	1	0	2	0	0	2	0	0,625
184402	14/12/2019	Aves	Charadriiformes		Laridae	Larus	Larus dominicanus	2	3	1	3	2	3	6	1	1	1	2	3	6	0	0	0	2	1	2	0	2	0	0	2	0	0,625
168537	13/12/2019	Aves	Charadriiformes		Stercorariidae	Stercorarius	Stercorarius pomarinus	2	3	1	3	2	2	4	0	1	0	3	3	9	0	0	0	0	1	0	0	2	0	1	2	2	0,625
171243	13/12/2019	Aves	Charadriiformes		Laridae	Larus	Larus dominicanus	2	2	1	2	2	3	6	0	1	0	3	3	9	0	0	0	1	1	1	0	2	0	0	2	0	0,625
180557	24/11/2019	Aves	Charadriiformes		Laridae	Larus	Larus dominicanus	2	1	1	1	2	3	6	1	1	1	2	2	4	0	0	0	0	1	0	3	2	6	0	2	0	0,625
163115	19/11/2019	Aves	Charadriiformes		Laridae	Larus	Larus dominicanus	2	3	1	3	2	3	6	0	1	0	3	3	9	0	0	0	0	1	0	0	2	0	0	2	0	0,625
181493	13/11/2019	Aves	Suliformes		Sulidae	Sula	Sula leucogaster	2	3	1	3	2	3	6	0	1	0	3	3	9	0	0	0	0	1	0	0	2	0	3	2	6	0,625
164201	30/10/2019	Aves	Suliformes		Sulidae	Sula	Sula leucogaster	2	1	1	1	3	3	9	0	1	0	2	2	4	0	0	0	0	1	0	2	2	4	0	2	0	0,625
179196	27/10/2019	Aves	Procellariiformes		Procellariidae	Puffinus	Puffinus puffinus	2	3	1	3	2	3	6	0	1	0	2	2	4	0	0	0	3	1	3	0	2	0	0	2	0	0,625
179329	23/10/2019	Mammalia	Cetacea	Odontoceti	Delphinidae	Stenella	Stenella coeruleoalba	3	3	1	3	2	3	6	2	1	2	2	2	4	1	1	1	0	1	0	0	2	0	0	2	0	0,625
170475	21/10/2019	Aves	Charadriiformes		Laridae	Larus	Larus dominicanus	2	2	1	2	2	3	6	1	1	1	3	3	9	0	0	0	0	1	0	0	2	0	3	2	6	0,625
157875	16/10/2019	Aves	Procellariiformes		Procellariidae	Puffinus	Puffinus puffinus	2	3	1	3	2	3	6	0	1	0	2	3	6	0	0	0	3	1	3	0	2	0	0	2	0	0,625
169889	13/10/2019	Aves	Sphenisciformes		Spheniscidae	Spheniscus	Spheniscus magellanicus	2	2	1	2	3	3	9	1	1	1	2	3	6	0	0	0	0	1	0	0	2	0	0	2	0	0,625
147979	29/09/2019	Aves	Sphenisciformes		Spheniscidae	Spheniscus	Spheniscus magellanicus	2	2	1	2	3	3	9	1	1	1	2	3	6	0	0	0	0	1	0	0	2	0	1	2	2	0,625
154592	25/09/2019	Aves	Sphenisciformes		Spheniscidae	Spheniscus	Spheniscus magellanicus	3	2	1	2	3	3	9	1	1	1	1	2	2	0	0	0	3	1	3	0	2	0	1	2	2	0,625
161821	11/09/2019	Aves	Sphenisciformes		Spheniscidae	Spheniscus	Spheniscus magellanicus	3	3	1	3	2	3	6	1	1	1	2	2	4	1	2	2	2	1	2	0	2	0	0	2	0	0,625
165752	10/09/2019	Aves	Sphenisciformes		Spheniscidae	Spheniscus	Spheniscus magellanicus	2	2	1	2	2	3	6	0	1	0	2	3	6	1	2	2	2	1	2	0	2	0	0	2	0	0,625
154388	04/09/2019	Aves	Sphenisciformes		Spheniscidae	Spheniscus	Spheniscus magellanicus	3	2	1	2	3	3	9	3	1	3	1	2	2	0	0	0	0	1	0	1	2	2	0	2	0	0,625
168793	03/09/2019	Aves	Sphenisciformes		Spheniscidae	Spheniscus	Spheniscus magellanicus	2	2	1	2	2	3	6	0	1	0	1	2	2	1	1	1	3	1	3	2	2	4	0	2	0	0,625
164775	28/08/2019	Aves	Sphenisciformes		Spheniscidae	Spheniscus	Spheniscus magellanicus	2	2	1	2	1	3	3	0	1	0	2	2	4	1	3	3	2	1	2	2	2	4	0	2	0	0,625
153541	26/08/2019	Aves	Charadriiformes		Laridae	Sterna	Sterna trudeaui	2	3	1	3	2	2	4	2	1	2	2	3	6	1	1	1	0	1	0	1	2	2	2	2	4	0,625
125560	19/08/2019	Aves	Sphenisciformes		Spheniscidae	Spheniscus	Spheniscus magellanicus	2	2	1	2	2	3	6	0	1	0	2	3	6	0	0	0	0	1	0	2	2	4	1	2	2	0,625
110361	16/08/2019	Aves	Charadriiformes		Laridae	Larus	Larus dominicanus	2	1	1	1	2	2	4	2	1	2	3	2	6	0	0	0	0	1	0	1	2	2	0	2	0	0,625
149197	02/08/2019	Aves	Suliformes		Fregatidae	Fregata	Fregata magnificens	2	1	1	1	2	3	6	2	1	2	3	3	9	0	0	0	0	1	0	0	2	0	1	2	2	0,625
107999	24/07/2019	Aves	Suliformes		Phalacrocoracidae	Phalacrocorax	Phalacrocorax brasilianus	2	1	1	1	2	3	6	1	1	1	2	2	4	0	0	0	0	1	0	2	2	4	0	2	0	0,625
125334	10/07/2019	Aves	Sphenisciformes		Spheniscidae	Spheniscus	Spheniscus magellanicus	2	2	1	2	2	3	6	0	1	0	3	3	9	1	1	1	0	1	0	0	2	0	0	2	0	0,625
60101	06/07/2019	Aves	Procellariiformes		Procellariidae	Pachyptila		2	3	1	3	1	2	2	1	1	1	2	3	6	2	3	6	0	1	0	0	2	0	0	2	0	0,625
126986	06/07/2019	Aves	Procellariiformes		Procellariidae	Pachyptila		2	3	1	3	1	2	2	1	1	1	2	3	6	2	3	6	0	1	0	0	2	0	0	2	0	0,625
135256	03/07/2019	Aves	Procellariiformes		Procellariidae	Calonectris		2	1	1	1	2	3	6	1	1	1	2	3	6	0	0	0	0	1	0	2	2	4	2	2	4	0,625
110807	26/06/2019	Aves	Sphenisciformes		Spheniscidae	Spheniscus	Spheniscus magellanicus	3	2	1	2	2	2	4	1	1	1	2	2	4	0	0	0	1	1	1	2	2	4	0	2	0	0,625
88187	16/06/2019	Aves	Charadriiformes		Laridae	Larus	Larus dominicanus	2	3	1	3	2	3	6	0	1	0	3	3	9	0	0	0	0	1	0	0	2	0	0	2	0	0,625
145688	14/06/2019	Aves	Charadriiformes		Laridae	Sterna	Sterna hirundinacea	2	1	1	1	3	3	9	2	1	2	2	3	6	0	0	0	0	1	0	0	2	0	1	2	2	0,625
49485	25/05/2019	Aves	Suliformes		Sulidae	Sula	Sula leucogaster	2	2	1	2	2	3	6	1	1	1	3	2	6	0	0	0	0	1	0	0	2	0	0	2	0	0,625
119447	21/05/2019	Aves	Charadriiformes		Laridae	Larus	Larus dominicanus	2	2	1	2	1	2	2	1	1	1	2	3	6	1	1	1	0	1	0	3	2	6	0	2	0	0,625
63870	18/05/2019	Aves	Procellariiformes		Diomedeidae	Thalassarche	Thalassarche melanophris	2	2	1	2	3	3	9	0	1	0	2	3	6	1	1	1	0	1	0	0	2	0	0	2	0	0,625
143622	17/05/2019	Aves	Procellariiformes		Procellariidae	Puffinus	Puffinus gravis	2	2	1	2	3	3	9	0	1	0	2	3	6	0	0	0	1	1	1	0	2	0	1	2	2	0,625
139033	03/04/2019	Mammalia	Cetacea	Odontoceti	Delphinidae	Stenella		2	2	1	2	3	3	9	1	1	1	2	3	6	0	0	0	0	1	0	0	2	0	0	2	0	0,625
50632	02/04/2019	Aves	Charadriiformes		Laridae	Thalasseus	Thalasseus acuflavidus	2	1	1	1	2	3	6	1	1	1	3	3	9	0	0	0	1	1	1	0	2	0	1	2	2	0,625
113524	25/03/2019	Aves	Suliformes		Sulidae	Sula	Sula leucogaster	2	1	1	1	1	2	2	0	1	0	3	2	6	0	0	0	0	1	0	3	2	6	0	2	0	0,625
132901	14/03/2019	Aves	Suliformes		Fregatidae	Fregata	Fregata magnificens	2	0	1	0	3	3	9	2	1	2	2	3	6	0	0	0	1	1	1	0	2	0	2	2	4	0,625
33940	04/03/2019	Aves	Suliformes		Sulidae	Sula	Sula leucogaster	2	1	1	1	2	3	6	0	1	0	3	3	9	0	0	0	2	1	2	0	2	0	2	2	4	0,625
134204	18/02/2019	Aves	Suliformes		Fregatidae	Fregata	Fregata magnificens	2	1	1	1	3	3	9	1	1	1	2	3	6	1	1	1	0	1	0	0	2	0	0	2	0	0,625
135611	14/02/2019	Aves	Suliformes		Sulidae	Sula	Sula leucogaster	2	2	1	2	3	3	9	0	1	0	2	2	4	0	0	0	1	1	1	0	2	0	1	2	2	0,625
134483	24/01/2019	Aves	Charadriiformes		Laridae	Larus	Larus dominicanus	2	1	1	1	2	3	6	0	1	0	2	3	6	0	0	0	1	1	1	2	2	4	1	2	2	0,625
131874	22/12/2018	Aves	Suliformes		Sulidae	Sula	Sula leucogaster	2	1	1	1	3	3	9	1	1	1	2	3	6	1	1	1	0	1	0	0	2	0	0	2	0	0,625
89578	17/12/2018	Aves	Suliformes		Sulidae	Sula	Sula leucogaster	2	2	1	2	2	3	6	1	1	1	2	3	6	1	3	3	0	1	0	0	2	0	0	2	0	0,625
60666	11/12/2018	Aves	Suliformes		Sulidae	Sula	Sula leucogaster	2	2	1	2	3	2	6	1	1	1	2	3	6	0	0	0	0	1	0	0	2	0	0	2	0	0,625
121191	10/12/2018	Aves	Pelecaniformes		Ardeidae	Ardea	Ardea cocoi	2	3	1	3	2	2	4	0	1	0	2	3	6	0	0	0	1	1	1	2	2	4	0	2	0	0,625
130053	08/12/2018	Aves	Charadriiformes		Laridae	Larus	Larus dominicanus	2	3	1	3	3	3	9	0	1	0	2	3	6	0	0	0	0	1	0	0	2	0	0	2	0	0,625
128952	01/12/2018	Aves	Charadriiformes		Laridae	Larus	Larus dominicanus	2	3	1	3	2	3	6	1	1	1	2	3	6	1	1	1	1	1	1	0	2	0	0	2	0	0,625
110845	27/11/2018	Mammalia	Cetacea	Odontoceti	Delphinidae	Sotalia	Sotalia guianensis	3	1	1	1	3	3	9	0	1	0	2	3	6	0	0	0	2	1	2	0	2	0	0	2	0	0,625
46237	11/11/2018	Aves	Charadriiformes		Laridae	Larus	Larus dominicanus	2	2	1	2	2	3	6	0	1	0	2	2	4	1	2	2	2	1	2	0	2	0	0	2	0	0,625
125963	02/11/2018	Aves	Charadriiformes		Laridae	Larus	Larus dominicanus	2	2	1	2	3	3	9	1	1	1	2	3	6	0	0	0	0	1	0	0	2	0	0	2	0	0,625
43309	01/11/2018	Aves	Charadriiformes		Laridae	Larus	Larus dominicanus	2	2	1	2	1	2	2	1	1	1	3	3	9	1	3	3	1	1	1	0	2	0	1	2	2	0,625
49105	29/10/2018	Aves	Sphenisciformes		Spheniscidae	Spheniscus	Spheniscus magellanicus	2	2	1	2	3	2	6	1	1	1	2	3	6	0	0	0	0	1	0	0	2	0	2	2	4	0,625
112711	29/10/2018	Aves	Charadriiformes		Laridae	Sterna	Sterna hirundinacea	2	2	1	2	1	1	1	0	1	0	3	3	9	0	0	0	0	1	0	3	2	6	0	2	0	0,625
111936	26/10/2018	Aves	Sphenisciformes		Spheniscidae	Spheniscus	Spheniscus magellanicus	2	2	1	2	3	3	9	1	1	1	2	3	6	0	0	0	0	1	0	0	2	0	0	2	0	0,625
114487	26/10/2018	Aves	Procellariiformes		Procellariidae	Puffinus	Puffinus puffinus	2	3	1	3	2	3	6	1	1	1	2	3	6	0	0	0	2	1	2	0	2	0	0	2	0	0,625
108455	14/10/2018	Aves	Sphenisciformes		Spheniscidae	Spheniscus	Spheniscus magellanicus	2	1	1	1	3	3	9	1	1	1	2	3	6	0	0	0	1	1	1	0	2	0	0	2	0	0,625
121871	13/10/2018	Aves	Procellariiformes		Procellariidae	Puffinus	Puffinus puffinus	2	3	1	3	2	3	6	1	1	1	2	3	6	0	0	0	0	1	0	1	2	2	0	2	0	0,625
117517	27/09/2018	Aves	Charadriiformes		Laridae	Larus	Larus dominicanus	2	1	1	1	3	3	9	1	1	1	2	3	6	1	1	1	0	1	0	0	2	0	0	2	0	0,625
104095	31/08/2018	Aves	Sphenisciformes		Spheniscidae	Spheniscus	Spheniscus magellanicus	2	3	1	3	1	2	2	0	1	0	2	2	4	2	2	4	1	1	1	2	2	4	0	2	0	0,625
107077	27/08/2018	Aves	Sphenisciformes		Spheniscidae	Spheniscus	Spheniscus magellanicus	2	3	1	3	2	3	6	1	1	1	2	3	6	0	0	0	2	1	2	0	2	0	0	2	0	0,625
100217	23/08/2018	Aves	Sphenisciformes		Spheniscidae	Spheniscus	Spheniscus magellanicus	3	2	1	2	2	2	4	1	1	1	3	2	6	1	1	1	0	1	0	2	2	4	0	2	0	0,625
97632	21/08/2018	Mammalia	Carnivora	Caniformia	Otariidae	Arctocephalus	Arctocephalus australis	2	2	1	2	1	2	2	2	1	2	2	2	4	0	0	0	2	1	2	2	2	4	2	2	4	0,625
85738	14/08/2018	Aves	Sphenisciformes		Spheniscidae	Spheniscus	Spheniscus magellanicus	2	2	1	2	2	3	6	0	1	0	2	3	6	0	0	0	2	1	2	1	2	2	0	2	0	0,625
99610	14/08/2018	Aves	Sphenisciformes		Spheniscidae	Spheniscus	Spheniscus magellanicus	2	3	1	3	3	3	9	0	1	0	2	3	6	0	0	0	0	1	0	0	2	0	2	2	4	0,625
102943	06/08/2018	Aves	Sphenisciformes		Spheniscidae	Spheniscus	Spheniscus magellanicus	3	3	1	3	2	3	6	1	1	1	2	3	6	0	0	0	2	1	2	0	2	0	0	2	0	0,625
98246	04/08/2018	Aves	Suliformes		Phalacrocoracidae	Phalacrocorax	Phalacrocorax brasilianus	2	1	1	1	3	3	9	1	1	1	2	3	6	0	0	0	1	1	1	0	2	0	2	2	4	0,625
98404	03/08/2018	Aves	Sphenisciformes		Spheniscidae	Spheniscus	Spheniscus magellanicus	2	1	1	1	2	3	6	0	1	0	2	3	6	1	3	3	2	1	2	0	2	0	0	2	0	0,625
38774	02/08/2018	Aves	Sphenisciformes		Spheniscidae	Spheniscus	Spheniscus magellanicus	3	2	1	2	1	2	2	0	1	0	3	3	9	1	2	2	1	1	1	1	2	2	1	2	2	0,625
98202	30/07/2018	Aves	Sphenisciformes		Spheniscidae	Spheniscus	Spheniscus magellanicus	2	1	1	1	2	3	6	1	1	1	3	3	9	0	0	0	1	1	1	0	2	0	0	2	0	0,625
98204	30/07/2018	Aves	Sphenisciformes		Spheniscidae	Spheniscus	Spheniscus magellanicus	2	0	1	0	3	3	9	1	1	1	2	3	6	0	0	0	2	1	2	0	2	0	0	2	0	0,625
98298	30/07/2018	Aves	Suliformes		Sulidae	Sula	Sula leucogaster	2	1	1	1	2	3	6	1	1	1	2	3	6	1	1	1	3	1	3	0	2	0	0	2	0	0,625
74228	28/07/2018	Aves	Sphenisciformes		Spheniscidae	Spheniscus	Spheniscus magellanicus	2	3	1	3	2	3	6	0	1	0	1	1	1	2	3	6	2	1	2	0	2	0	1	2	2	0,625
73239	18/07/2018	Mammalia	Cetacea	Odontoceti	Iniidae	Pontoporia	Pontoporia blainvillei	2	1	1	1	2	3	6	2	1	2	3	3	9	0	0	0	0	1	0	0	2	0	1	2	2	0,625
93159	01/07/2018	Aves	Sphenisciformes		Spheniscidae	Spheniscus	Spheniscus magellanicus	3	3	1	3	2	3	6	0	1	0	2	3	6	1	1	1	2	1	2	0	2	0	1	2	2	0,625
87464	22/05/2018	Aves	Suliformes		Sulidae	Sula	Sula leucogaster	2	2	1	2	3	3	9	1	1	1	2	2	4	1	1	1	1	1	1	0	2	0	0	2	0	0,625
80570	30/04/2018	Aves	Suliformes		Sulidae	Sula	Sula leucogaster	2	1	1	1	3	3	9	2	1	2	2	3	6	0	0	0	0	1	0	0	2	0	0	2	0	0,625
82623	01/03/2018	Aves	Charadriiformes		Laridae	Larus	Larus dominicanus	2	2	1	2	2	2	4	2	1	2	2	2	4	0	0	0	0	1	0	3	2	6	0	2	0	0,625
75064	12/02/2018	Aves	Charadriiformes		Laridae	Larus	Larus dominicanus	2	2	1	2	3	3	9	1	1	1	2	3	6	0	0	0	0	1	0	0	2	0	0	2	0	0,625
64856	29/01/2018	Aves	Suliformes		Sulidae	Sula	Sula leucogaster	2	1	1	1	2	2	4	2	1	2	3	3	9	0	0	0	0	1	0	0	2	0	0	2	0	0,625
31308	15/11/2017	Aves	Charadriiformes		Laridae	Larus	Larus dominicanus	2	3	1	3	2	3	6	0	1	0	1	2	2	1	1	1	0	1	0	3	2	6	0	2	0	0,625
48942	09/11/2017	Aves	Charadriiformes		Laridae	Larus	Larus dominicanus	2	2	1	2	2	3	6	2	1	2	2	2	4	1	1	1	1	1	1	0	2	0	0	2	0	0,625
34163	27/10/2017	Aves	Sphenisciformes		Spheniscidae	Spheniscus	Spheniscus magellanicus	2	2	1	2	2	2	4	2	1	2	2	3	6	0	0	0	0	1	0	1	2	2	1	2	2	0,625
31794	06/10/2017	Aves	Charadriiformes		Laridae	Sterna	Sterna hirundinacea	2	3	1	3	2	3	6	0	1	0	3	3	9	0	0	0	0	1	0	0	2	0	0	2	0	0,625
57655	02/09/2017	Mammalia	Cetacea	Odontoceti	Delphinidae	Sotalia	Sotalia guianensis	3	1	1	1	3	3	9	1	1	1	1	2	2	1	2	2	3	1	3	0	2	0	0	2	0	0,625
56850	19/08/2017	Mammalia	Carnivora	Caniformia	Otariidae	Otaria	Otaria flavescens	2	3	1	3	2	3	6	1	1	1	2	2	4	1	1	1	1	1	1	1	2	2	0	2	0	0,625
29254	10/08/2017	Aves	Sphenisciformes		Spheniscidae	Spheniscus	Spheniscus magellanicus	2	3	1	3	1	3	3	0	1	0	2	2	4	0	0	0	0	1	0	3	2	6	0	2	0	0,625
55633	09/08/2017	Aves	Sphenisciformes		Spheniscidae	Spheniscus	Spheniscus magellanicus	2	2	1	2	2	3	6	3	1	3	1	2	2	0	0	0	1	1	1	2	2	4	0	2	0	0,625
31952	30/07/2017	Mammalia	Carnivora	Caniformia	Otariidae	Arctocephalus	Arctocephalus tropicalis	2	2	1	2	2	2	4	0	1	0	2	3	6	0	0	0	0	1	0	3	2	6	0	2	0	0,625
42640	20/07/2017	Mammalia	Cetacea	Odontoceti	Delphinidae	Sotalia	Sotalia guianensis	3	1	1	1	1	2	2	0	1	0	2	3	6	0	0	0	3	1	3	3	2	6	3	2	6	0,625
53316	19/07/2017	Aves	Sphenisciformes		Spheniscidae	Spheniscus	Spheniscus magellanicus	2	3	1	3	2	3	6	1	1	1	2	3	6	1	2	2	0	1	0	0	2	0	0	2	0	0,625
31942	13/07/2017	Mammalia	Cetacea	Odontoceti	Delphinidae	Sotalia	Sotalia guianensis	3	1	1	1	1	2	2	0	1	0	3	3	9	0	0	0	0	1	0	3	2	6	3	2	6	0,625
30040	29/06/2017	Aves	Sphenisciformes		Spheniscidae	Spheniscus	Spheniscus magellanicus	2	2	1	2	2	3	6	1	1	1	2	3	6	0	0	0	1	1	1	1	2	2	0	2	0	0,625
41892	17/06/2017	Aves	Charadriiformes		Laridae	Larus	Larus dominicanus	2	3	1	3	3	3	9	0	1	0	2	3	6	0	0	0	0	1	0	0	2	0	0	2	0	0,625
31914	15/06/2017	Mammalia	Cetacea	Odontoceti	Delphinidae	Tursiops	Tursiops truncatus	2	2	1	2	1	2	2	1	1	1	3	3	9	0	0	0	0	1	0	2	2	4	1	2	2	0,625
38704	05/06/2017	Aves	Pelecaniformes		Ardeidae	Ardea	Ardea alba	2	2	1	2	2	2	4	1	1	1	2	3	6	1	2	2	3	1	3	0	2	0	0	2	0	0,625
47077	10/05/2017	Aves	Charadriiformes		Laridae	Larus	Larus dominicanus	2	2	1	2	2	3	6	1	1	1	2	3	6	1	1	1	2	1	2	0	2	0	0	2	0	0,625
66	05/04/2017	Aves	Suliformes		Fregatidae	Fregata	Fregata magnificens	2	1	1	1	3	3	9	1	1	1	2	3	6	1	1	1	0	1	0	0	2	0	0	2	0	0,625
32286	12/03/2017	Aves	Charadriiformes		Laridae	Larus	Larus dominicanus	3	2	1	2	3	3	9	1	1	1	2	3	6	0	0	0	0	1	0	0	2	0	2	2	4	0,625
43281	13/02/2017	Aves	Charadriiformes		Laridae	Larus	Larus dominicanus	2	3	1	3	3	3	9	0	1	0	2	3	6	0	0	0	0	1	0	0	2	0	0	2	0	0,625
30689	22/12/2016	Aves	Charadriiformes		Laridae	Larus	Larus dominicanus	2	2	1	2	1	3	3	1	1	1	2	3	6	0	0	0	0	1	0	3	2	6	0	2	0	0,625
19151	20/09/2016	Aves	Sphenisciformes		Spheniscidae	Spheniscus	Spheniscus magellanicus	2	3	1	3	2	3	6	2	1	2	2	2	4	0	0	0	3	1	3	0	2	0	0	2	0	0,625
14225	01/07/2016	Mammalia	Cetacea	Odontoceti	Delphinidae	Stenella	Stenella frontalis	2	1	1	1	3	3	9	2	1	2	2	3	6	0	0	0	0	1	0	0	2	0	0	2	0	0,625
3239	27/04/2016	Aves	Sphenisciformes		Spheniscidae	Spheniscus	Spheniscus magellanicus	2	3	1	3	2	3	6	1	1	1	1	2	2	0	0	0	2	1	2	2	2	4	0	2	0	0,625
6815	03/01/2016	Aves	Procellariiformes		Procellariidae	Puffinus	Puffinus puffinus	2	3	1	3	2	3	6	1	1	1	2	3	6	0	0	0	2	1	2	0	2	0	0	2	0	0,625
71	29/12/2015	Aves	Sphenisciformes		Spheniscidae	Spheniscus	Spheniscus magellanicus	2	0	1	0	2	3	6	0	1	0	2	3	6	1	2	2	0	1	0	2	2	4	2	2	4	0,625
3951	05/10/2015	Aves	Sphenisciformes		Spheniscidae	Spheniscus	Spheniscus magellanicus	2	3	1	3	2	2	4	2	1	2	2	3	6	1	2	2	1	1	1	0	2	0	1	2	2	0,625
210610	31/07/2020	Reptilia	Testudines	Cryptodira	Cheloniidae	Chelonia	Chelonia mydas	2	2	2	4	1	2	2	2	1	2	3	3	9	1	1	1	1	1	1	0	2	0	1	2	2	0,62745098
168551	25/04/2020	Reptilia	Testudines	Cryptodira	Cheloniidae	Chelonia	Chelonia mydas	2	2	2	4	3	3	9	0	1	0	2	3	6	0	0	0	0	1	0	0	2	0	0	2	0	0,62745098
195114	07/04/2020	Reptilia	Testudines	Cryptodira	Cheloniidae	Chelonia	Chelonia mydas	2	2	2	4	1	2	2	2	1	2	2	3	6	0	0	0	1	1	1	2	2	4	0	2	0	0,62745098
188688	25/01/2020	Reptilia	Testudines	Cryptodira	Cheloniidae	Chelonia	Chelonia mydas	3	1	2	2	3	3	9	2	1	2	2	3	6	0	0	0	0	1	0	0	2	0	3	2	6	0,62745098
153838	18/11/2019	Reptilia	Testudines	Cryptodira	Cheloniidae	Chelonia	Chelonia mydas	3	1	2	2	3	3	9	2	1	2	2	2	4	0	0	0	0	1	0	0	2	0	0	2	0	0,62745098
166063	12/11/2019	Reptilia	Testudines	Cryptodira	Cheloniidae	Lepidochelys	Lepidochelys olivacea	2	3	2	6	3	3	9	0	1	0	2	2	4	0	0	0	0	1	0	0	2	0	1	2	2	0,62745098
137160	29/07/2019	Reptilia	Testudines	Cryptodira	Cheloniidae	Chelonia	Chelonia mydas	2	2	2	4	3	3	9	2	1	2	1	3	3	0	0	0	1	1	1	0	2	0	0	2	0	0,62745098
107083	17/07/2019	Reptilia	Testudines	Cryptodira	Cheloniidae	Chelonia	Chelonia mydas	2	1	2	2	2	3	6	2	1	2	3	3	9	0	0	0	0	1	0	0	2	0	3	2	6	0,62745098
125331	30/06/2019	Reptilia	Testudines	Cryptodira	Cheloniidae	Chelonia	Chelonia mydas	3	2	2	4	3	3	9	0	1	0	2	2	4	0	0	0	0	1	0	0	2	0	0	2	0	0,62745098
119250	11/06/2019	Reptilia	Testudines	Cryptodira	Cheloniidae	Chelonia	Chelonia mydas	3	2	2	4	1	2	2	2	1	2	3	3	9	0	0	0	2	1	2	0	2	0	1	2	2	0,62745098
88508	27/05/2019	Reptilia	Testudines	Cryptodira	Cheloniidae	Chelonia	Chelonia mydas	2	2	2	4	2	3	6	1	1	1	2	3	6	0	0	0	2	1	2	0	2	0	0	2	0	0,62745098
38880	11/05/2019	Reptilia	Testudines	Cryptodira	Cheloniidae	Chelonia	Chelonia mydas	2	3	2	6	1	3	3	2	1	2	2	3	6	0	0	0	2	1	2	0	2	0	1	2	2	0,62745098
126912	09/04/2019	Reptilia	Testudines	Cryptodira	Cheloniidae	Chelonia	Chelonia mydas	2	2	2	4	3	3	9	1	1	1	2	2	4	0	0	0	1	1	1	0	2	0	1	2	2	0,62745098
55125	19/03/2019	Reptilia	Testudines	Cryptodira	Cheloniidae	Chelonia	Chelonia mydas	3	1	2	2	1	2	2	2	1	2	3	3	9	0	0	0	2	1	2	1	2	2	2	2	4	0,62745098
138520	10/03/2019	Reptilia	Testudines	Cryptodira	Cheloniidae	Chelonia	Chelonia mydas	2	1	2	2	2	3	6	1	1	1	2	3	6	0	0	0	2	1	2	1	2	2	1	2	2	0,62745098
99783	07/03/2019	Reptilia	Testudines	Cryptodira	Cheloniidae	Chelonia	Chelonia mydas	2	3	2	6	2	3	6	1	1	1	1	2	2	1	2	2	2	1	2	0	2	0	1	2	2	0,62745098
125605	06/03/2019	Reptilia	Testudines	Cryptodira	Cheloniidae	Chelonia	Chelonia mydas	2	2	2	4	2	3	6	0	1	0	2	3	6	0	0	0	1	1	1	1	2	2	0	2	0	0,62745098
81966	21/02/2019	Reptilia	Testudines	Cryptodira	Cheloniidae	Chelonia	Chelonia mydas	2	2	2	4	2	2	4	1	1	1	2	3	6	0	0	0	2	1	2	0	2	0	2	2	4	0,62745098
71698	30/01/2019	Reptilia	Testudines	Cryptodira	Cheloniidae	Chelonia	Chelonia mydas	2	3	2	6	1	2	2	1	1	1	2	3	6	1	3	3	1	1	1	0	2	0	1	2	2	0,62745098
53913	16/01/2019	Reptilia	Testudines	Cryptodira	Cheloniidae	Chelonia	Chelonia mydas	3	2	2	4	3	3	9	1	1	1	2	2	4	0	0	0	1	1	1	0	2	0	1	2	2	0,62745098
121812	20/10/2018	Reptilia	Testudines	Cryptodira	Cheloniidae	Chelonia	Chelonia mydas	2	3	2	6	3	3	9	2	1	2	1	2	2	0	0	0	0	1	0	0	2	0	0	2	0	0,62745098
114993	12/10/2018	Reptilia	Testudines	Cryptodira	Dermochelyidae	Dermochelys	Dermochelys coriacea	3	2	2	4	3	3	9	3	1	3	1	2	2	1	1	1	0	1	0	0	2	0	0	2	0	0,62745098
87826	05/10/2018	Reptilia	Testudines	Cryptodira	Cheloniidae	Caretta	Caretta caretta	2	2	2	4	3	3	9	0	1	0	2	2	4	0	0	0	0	1	0	0	2	0	1	2	2	0,62745098
110344	29/09/2018	Reptilia	Testudines	Cryptodira	Cheloniidae	Chelonia	Chelonia mydas	2	3	2	6	3	3	9	2	1	2	1	2	2	0	0	0	0	1	0	0	2	0	0	2	0	0,62745098
108373	25/09/2018	Reptilia	Testudines	Cryptodira	Cheloniidae	Chelonia	Chelonia mydas	3	1	2	2	2	3	6	2	1	2	3	3	9	0	0	0	0	1	0	0	2	0	1	2	2	0,62745098
110970	11/09/2018	Reptilia	Testudines	Cryptodira	Cheloniidae	Chelonia	Chelonia mydas	2	3	2	6	2	2	4	1	1	1	1	2	2	0	0	0	2	1	2	2	2	4	0	2	0	0,62745098
57918	01/09/2018	Reptilia	Testudines	Cryptodira	Cheloniidae	Caretta	Caretta caretta	2	1	2	2	3	3	9	2	1	2	2	3	6	0	0	0	0	1	0	0	2	0	2	2	4	0,62745098
57561	24/08/2018	Reptilia	Testudines	Cryptodira	Cheloniidae	Chelonia	Chelonia mydas	3	2	2	4	2	2	4	1	1	1	2	3	6	1	1	1	1	1	1	0	2	0	2	2	4	0,62745098
92452	25/07/2018	Reptilia	Testudines	Cryptodira	Cheloniidae	Chelonia	Chelonia mydas	2	2	2	4	2	3	6	2	1	2	2	3	6	0	0	0	1	1	1	0	2	0	0	2	0	0,62745098
97288	25/07/2018	Reptilia	Testudines	Cryptodira	Cheloniidae	Chelonia	Chelonia mydas	2	0	2	0	3	3	9	1	1	1	3	3	9	0	0	0	0	1	0	0	2	0	2	2	4	0,62745098
93654	16/07/2018	Reptilia	Testudines	Cryptodira	Cheloniidae	Chelonia	Chelonia mydas	2	2	2	4	3	3	9	2	1	2	1	1	1	0	0	0	1	1	1	1	2	2	1	2	2	0,62745098
36496	03/07/2018	Reptilia	Testudines	Cryptodira	Cheloniidae	Chelonia	Chelonia mydas	2	1	2	2	3	3	9	1	1	1	2	3	6	0	0	0	1	1	1	0	2	0	2	2	4	0,62745098
75011	01/07/2018	Reptilia	Testudines	Cryptodira	Cheloniidae	Chelonia	Chelonia mydas	2	0	2	0	3	3	9	1	1	1	3	3	9	0	0	0	0	1	0	0	2	0	2	2	4	0,62745098
38133	09/06/2018	Reptilia	Testudines	Cryptodira	Cheloniidae	Chelonia	Chelonia mydas	3	3	2	6	1	2	2	1	1	1	2	3	6	1	1	1	3	1	3	0	2	0	0	2	0	0,62745098
39400	27/05/2018	Reptilia	Testudines	Cryptodira	Cheloniidae	Chelonia	Chelonia mydas	2	2	2	4	1	3	3	2	1	2	3	3	9	0	0	0	1	1	1	0	2	0	2	2	4	0,62745098
85822	02/05/2018	Reptilia	Testudines	Cryptodira	Cheloniidae	Chelonia	Chelonia mydas	2	3	2	6	1	2	2	2	1	2	2	3	6	0	0	0	3	1	3	0	2	0	1	2	2	0,62745098
85087	18/04/2018	Reptilia	Testudines	Cryptodira	Cheloniidae	Chelonia	Chelonia mydas	3	1	2	2	3	3	9	1	1	1	2	2	4	0	0	0	1	1	1	0	2	0	1	2	2	0,62745098
86168	07/04/2018	Reptilia	Testudines	Cryptodira	Cheloniidae	Chelonia	Chelonia mydas	2	2	2	4	1	2	2	2	1	2	3	3	9	0	0	0	2	1	2	0	2	0	2	2	4	0,62745098
85030	01/04/2018	Reptilia	Testudines	Cryptodira	Cheloniidae	Chelonia	Chelonia mydas	2	2	2	4	2	2	4	1	1	1	3	3	9	0	0	0	1	1	1	0	2	0	1	2	2	0,62745098
85540	29/03/2018	Reptilia	Testudines	Cryptodira	Cheloniidae	Chelonia	Chelonia mydas	2	1	2	2	1	2	2	1	1	1	3	3	9	1	3	3	2	1	2	0	2	0	0	2	0	0,62745098
64875	23/03/2018	Reptilia	Testudines	Cryptodira	Cheloniidae	Chelonia	Chelonia mydas	2	2	2	4	2	2	4	2	1	2	3	3	9	0	0	0	0	1	0	0	2	0	2	2	4	0,62745098
84332	15/03/2018	Reptilia	Testudines	Cryptodira	Cheloniidae	Chelonia	Chelonia mydas	3	1	2	2	3	3	9	1	1	1	2	3	6	1	1	1	0	1	0	0	2	0	0	2	0	0,62745098
32582	11/03/2018	Reptilia	Testudines	Cryptodira	Cheloniidae	Chelonia	Chelonia mydas	2	2	2	4	2	2	4	0	1	0	2	3	6	1	2	2	1	1	1	1	2	2	0	2	0	0,62745098
47747	05/03/2018	Reptilia	Testudines	Cryptodira	Cheloniidae	Chelonia	Chelonia mydas	2	2	2	4	2	3	6	2	1	2	2	3	6	0	0	0	1	1	1	0	2	0	0	2	0	0,62745098
49425	25/02/2018	Reptilia	Testudines	Cryptodira	Cheloniidae	Chelonia	Chelonia mydas	2	1	2	2	2	3	6	1	1	1	2	3	6	0	0	0	0	1	0	2	2	4	0	2	0	0,62745098
63886	11/02/2018	Reptilia	Testudines	Cryptodira	Cheloniidae	Chelonia	Chelonia mydas	2	1	2	2	2	3	6	1	1	1	2	3	6	1	1	1	3	1	3	0	2	0	0	2	0	0,62745098
34615	09/02/2018	Reptilia	Testudines	Cryptodira	Cheloniidae	Chelonia	Chelonia mydas	2	3	2	6	2	3	6	0	1	0	2	3	6	1	1	1	0	1	0	0	2	0	0	2	0	0,62745098
38414	24/01/2018	Reptilia	Testudines	Cryptodira	Cheloniidae	Chelonia	Chelonia mydas	2	1	2	2	1	3	3	0	1	0	3	3	9	1	2	2	1	1	1	1	2	2	1	2	2	0,62745098
42482	17/01/2018	Reptilia	Testudines	Cryptodira	Cheloniidae	Chelonia	Chelonia mydas	2	2	2	4	1	2	2	1	1	1	2	2	4	2	2	4	2	1	2	0	2	0	0	2	0	0,62745098
34614	14/01/2018	Reptilia	Testudines	Cryptodira	Cheloniidae	Chelonia	Chelonia mydas	2	3	2	6	2	3	6	0	1	0	2	3	6	1	1	1	0	1	0	0	2	0	3	2	6	0,62745098
64051	08/01/2018	Reptilia	Testudines	Cryptodira	Cheloniidae	Chelonia	Chelonia mydas	2	3	2	6	3	3	9	1	1	1	1	2	2	0	0	0	0	1	0	0	2	0	2	2	4	0,62745098
76709	07/01/2018	Reptilia	Testudines	Cryptodira	Cheloniidae	Chelonia	Chelonia mydas	2	3	2	6	2	2	4	1	1	1	2	3	6	1	2	2	0	1	0	0	2	0	2	2	4	0,62745098
72069	04/12/2017	Reptilia	Testudines	Cryptodira	Cheloniidae	Chelonia	Chelonia mydas	2	3	2	6	2	3	6	1	1	1	2	3	6	0	0	0	0	1	0	0	2	0	1	2	2	0,62745098
53816	03/12/2017	Reptilia	Testudines	Cryptodira	Cheloniidae	Chelonia	Chelonia mydas	2	3	2	6	1	2	2	2	1	2	3	3	9	0	0	0	0	1	0	0	2	0	3	2	6	0,62745098
71614	30/11/2017	Reptilia	Testudines	Cryptodira	Cheloniidae	Chelonia	Chelonia mydas	2	3	2	6	1	2	2	1	1	1	3	3	9	0	0	0	1	1	1	0	2	0	2	2	4	0,62745098
60118	27/11/2017	Reptilia	Testudines	Cryptodira	Cheloniidae	Chelonia	Chelonia mydas	3	1	2	2	3	3	9	0	1	0	2	2	4	0	0	0	2	1	2	0	2	0	2	2	4	0,62745098
34215	21/11/2017	Reptilia	Testudines	Cryptodira	Cheloniidae	Chelonia	Chelonia mydas	3	2	2	4	2	2	4	2	1	2	2	3	6	0	0	0	3	1	3	0	2	0	0	2	0	0,62745098
34206	18/11/2017	Reptilia	Testudines	Cryptodira	Cheloniidae	Chelonia	Chelonia mydas	3	1	2	2	1	3	3	2	1	2	3	3	9	0	0	0	3	1	3	0	2	0	2	2	4	0,62745098
59622	05/11/2017	Reptilia	Testudines	Cryptodira	Cheloniidae	Chelonia	Chelonia mydas	2	3	2	6	3	3	9	1	1	1	1	1	1	0	0	0	0	1	0	0	2	0	2	2	4	0,62745098
34601	30/10/2017	Reptilia	Testudines	Cryptodira	Cheloniidae	Chelonia	Chelonia mydas	2	3	2	6	2	3	6	1	1	1	2	3	6	0	0	0	0	1	0	0	2	0	1	2	2	0,62745098
57749	28/10/2017	Reptilia	Testudines	Cryptodira	Cheloniidae	Chelonia	Chelonia mydas	2	1	2	2	3	3	9	2	1	2	2	3	6	0	0	0	0	1	0	0	2	0	2	2	4	0,62745098
37307	25/10/2017	Reptilia	Testudines	Cryptodira	Cheloniidae	Chelonia	Chelonia mydas	3	2	2	4	2	2	4	2	1	2	2	2	4	1	1	1	0	1	0	0	2	0	0	2	0	0,62745098
57337	10/10/2017	Reptilia	Testudines	Cryptodira	Cheloniidae	Chelonia	Chelonia mydas	2	3	2	6	3	3	9	1	1	1	1	1	1	0	0	0	0	1	0	0	2	0	1	2	2	0,62745098
43787	29/09/2017	Reptilia	Testudines	Cryptodira	Cheloniidae	Chelonia	Chelonia mydas	2	3	2	6	3	3	9	2	1	2	1	2	2	0	0	0	0	1	0	0	2	0	0	2	0	0,62745098
57342	27/09/2017	Reptilia	Testudines	Cryptodira	Cheloniidae	Chelonia	Chelonia mydas	2	2	2	4	3	3	9	2	1	2	1	2	2	0	0	0	2	1	2	0	2	0	0	2	0	0,62745098
37187	24/09/2017	Reptilia	Testudines	Cryptodira	Cheloniidae	Chelonia	Chelonia mydas	2	2	2	4	1	2	2	2	1	2	2	2	4	0	0	0	3	1	3	2	2	4	0	2	0	0,62745098
33539	17/09/2017	Reptilia	Testudines	Cryptodira	Cheloniidae	Chelonia	Chelonia mydas	2	1	2	2	2	3	6	0	1	0	3	3	9	1	1	1	1	1	1	0	2	0	1	2	2	0,62745098
45876	13/09/2017	Reptilia	Testudines	Cryptodira	Cheloniidae	Chelonia	Chelonia mydas	2	2	2	4	2	3	6	1	1	1	2	2	4	1	1	1	1	1	1	1	2	2	2	2	4	0,62745098
58682	11/09/2017	Reptilia	Testudines	Cryptodira	Cheloniidae	Chelonia	Chelonia mydas	3	2	2	4	1	2	2	1	1	1	2	2	4	1	2	2	2	1	2	1	2	2	2	2	4	0,62745098
33537	03/09/2017	Reptilia	Testudines	Cryptodira	Cheloniidae	Chelonia	Chelonia mydas	2	3	2	6	2	2	4	3	1	3	2	2	4	0	0	0	0	1	0	0	2	0	0	2	0	0,62745098
57259	02/09/2017	Reptilia	Testudines	Cryptodira	Cheloniidae	Chelonia	Chelonia mydas	2	2	2	4	3	3	9	3	1	3	1	3	3	0	0	0	0	1	0	0	2	0	0	2	0	0,62745098
32449	23/08/2017	Reptilia	Testudines	Cryptodira	Cheloniidae	Chelonia	Chelonia mydas	3	1	2	2	2	2	4	2	1	2	3	3	9	0	0	0	2	1	2	0	2	0	3	2	6	0,62745098
55354	04/08/2017	Reptilia	Testudines	Cryptodira	Cheloniidae	Chelonia	Chelonia mydas	2	3	2	6	2	3	6	1	1	1	2	3	6	0	0	0	0	1	0	0	2	0	0	2	0	0,62745098
47700	16/07/2017	Reptilia	Testudines	Cryptodira	Cheloniidae	Chelonia	Chelonia mydas	3	3	2	6	1	2	2	0	1	0	2	2	4	1	2	2	3	1	3	0	2	0	0	2	0	0,62745098
53933	15/07/2017	Reptilia	Testudines	Cryptodira	Cheloniidae	Chelonia	Chelonia mydas	2	3	2	6	2	3	6	2	1	2	1	3	3	1	2	2	0	1	0	0	2	0	1	2	2	0,62745098
50171	07/07/2017	Reptilia	Testudines	Cryptodira	Cheloniidae	Chelonia	Chelonia mydas	2	3	2	6	1	2	2	0	1	0	2	3	6	1	2	2	3	1	3	0	2	0	2	2	4	0,62745098
50421	04/07/2017	Reptilia	Testudines	Cryptodira	Cheloniidae	Chelonia	Chelonia mydas	2	2	2	4	2	3	6	0	1	0	2	2	4	1	1	1	0	1	0	2	2	4	0	2	0	0,62745098
45460	28/06/2017	Reptilia	Testudines	Cryptodira	Cheloniidae	Chelonia	Chelonia mydas	2	1	2	2	3	3	9	1	1	1	2	2	4	0	0	0	1	1	1	0	2	0	2	2	4	0,62745098
33836	27/06/2017	Reptilia	Testudines	Cryptodira	Cheloniidae	Chelonia	Chelonia mydas	2	3	2	6	2	3	6	1	1	1	2	2	4	0	0	0	0	1	0	0	2	0	2	2	4	0,62745098
49087	17/06/2017	Reptilia	Testudines	Cryptodira	Cheloniidae	Chelonia	Chelonia mydas	2	2	2	4	2	3	6	2	1	2	2	3	6	0	0	0	1	1	1	0	2	0	0	2	0	0,62745098
36340	06/06/2017	Reptilia	Testudines	Cryptodira	Cheloniidae	Chelonia	Chelonia mydas	2	3	2	6	3	3	9	2	1	2	1	1	1	0	0	0	1	1	1	0	2	0	0	2	0	0,62745098
48386	02/06/2017	Reptilia	Testudines	Cryptodira	Cheloniidae	Chelonia	Chelonia mydas	2	3	2	6	1	2	2	2	1	2	2	3	6	0	0	0	3	1	3	0	2	0	0	2	0	0,62745098
47449	01/06/2017	Reptilia	Testudines	Cryptodira	Cheloniidae	Chelonia	Chelonia mydas	2	2	2	4	3	3	9	2	1	2	2	2	4	0	0	0	0	1	0	0	2	0	0	2	0	0,62745098
32306	31/05/2017	Reptilia	Testudines	Cryptodira	Cheloniidae	Chelonia	Chelonia mydas	3	2	2	4	2	3	6	2	1	2	2	3	6	0	0	0	1	1	1	0	2	0	0	2	0	0,62745098
47680	29/05/2017	Reptilia	Testudines	Cryptodira	Cheloniidae	Chelonia	Chelonia mydas	2	3	2	6	2	3	6	2	1	2	2	2	4	0	0	0	1	1	1	0	2	0	0	2	0	0,62745098
46958	15/05/2017	Reptilia	Testudines	Cryptodira	Cheloniidae	Chelonia	Chelonia mydas	2	2	2	4	3	3	9	3	1	3	1	3	3	0	0	0	0	1	0	0	2	0	0	2	0	0,62745098
46401	22/04/2017	Reptilia	Testudines	Cryptodira	Cheloniidae	Chelonia	Chelonia mydas	2	2	2	4	1	2	2	2	1	2	2	3	6	0	0	0	3	1	3	1	2	2	0	2	0	0,62745098
38259	16/04/2017	Reptilia	Testudines	Cryptodira	Cheloniidae	Chelonia	Chelonia mydas	3	3	2	6	2	2	4	2	1	2	2	2	4	0	0	0	1	1	1	1	2	2	0	2	0	0,62745098
45908	22/03/2017	Reptilia	Testudines	Cryptodira	Cheloniidae	Chelonia	Chelonia mydas	2	1	2	2	3	3	9	2	1	2	2	3	6	0	0	0	0	1	0	0	2	0	0	2	0	0,62745098
44080	10/03/2017	Reptilia	Testudines	Cryptodira	Cheloniidae	Chelonia	Chelonia mydas	2	2	2	4	1	2	2	1	1	1	2	3	6	1	1	1	3	1	3	1	2	2	0	2	0	0,62745098
35949	27/02/2017	Reptilia	Testudines	Cryptodira	Cheloniidae	Chelonia	Chelonia mydas	2	2	2	4	1	2	2	2	1	2	3	3	9	0	0	0	2	1	2	0	2	0	1	2	2	0,62745098
29897	01/02/2017	Reptilia	Testudines	Cryptodira	Cheloniidae	Chelonia	Chelonia mydas	2	3	2	6	2	3	6	3	1	3	1	2	2	1	2	2	0	1	0	0	2	0	0	2	0	0,62745098
41578	26/01/2017	Reptilia	Testudines	Cryptodira	Cheloniidae	Chelonia	Chelonia mydas	3	1	2	2	3	3	9	2	1	2	1	2	2	1	2	2	2	1	2	0	2	0	0	2	0	0,62745098
27754	19/01/2017	Reptilia	Testudines	Cryptodira	Cheloniidae	Chelonia	Chelonia mydas	2	3	2	6	2	2	4	1	1	1	2	2	4	0	0	0	2	1	2	1	2	2	0	2	0	0,62745098
36126	10/01/2017	Reptilia	Testudines	Cryptodira	Cheloniidae	Chelonia	Chelonia mydas	3	3	2	6	1	2	2	2	1	2	2	3	6	1	2	2	1	1	1	0	2	0	2	2	4	0,62745098
29201	26/12/2016	Reptilia	Testudines	Cryptodira	Cheloniidae	Caretta	Caretta caretta	2	1	2	2	1	3	3	0	1	0	3	3	9	0	0	0	3	1	3	1	2	2	0	2	0	0,62745098
25332	30/10/2016	Reptilia	Testudines	Cryptodira	Cheloniidae	Chelonia	Chelonia mydas	2	3	2	6	1	2	2	1	1	1	2	3	6	1	2	2	2	1	2	0	2	0	1	2	2	0,62745098
24313	24/10/2016	Reptilia	Testudines	Cryptodira	Cheloniidae	Chelonia	Chelonia mydas	3	2	2	4	1	2	2	2	1	2	2	3	6	0	0	0	1	1	1	2	2	4	0	2	0	0,62745098
21944	09/10/2016	Reptilia	Testudines	Cryptodira	Cheloniidae	Chelonia	Chelonia mydas	2	3	2	6	1	3	3	0	1	0	2	3	6	0	0	0	2	1	2	1	2	2	0	2	0	0,62745098
19159	16/09/2016	Reptilia	Testudines	Cryptodira	Cheloniidae	Chelonia	Chelonia mydas	2	1	2	2	2	3	6	0	1	0	2	3	6	0	0	0	3	1	3	1	2	2	0	2	0	0,62745098
14010	29/06/2016	Reptilia	Testudines	Cryptodira	Cheloniidae	Chelonia	Chelonia mydas	2	2	2	4	2	2	4	3	1	3	2	2	4	0	0	0	0	1	0	1	2	2	1	2	2	0,62745098
8945	23/06/2016	Reptilia	Testudines	Cryptodira	Cheloniidae	Chelonia	Chelonia mydas	3	3	2	6	2	3	6	1	1	1	1	2	2	0	0	0	0	1	0	2	2	4	0	2	0	0,62745098
13173	30/05/2016	Reptilia	Testudines	Cryptodira	Cheloniidae	Chelonia	Chelonia mydas	2	2	2	4	2	3	6	2	1	2	2	2	4	0	0	0	3	1	3	0	2	0	0	2	0	0,62745098
5082	15/03/2016	Reptilia	Testudines	Cryptodira	Cheloniidae	Chelonia	Chelonia mydas	3	3	2	6	1	2	2	0	1	0	2	3	6	0	0	0	3	1	3	1	2	2	0	2	0	0,62745098
6654	15/03/2016	Reptilia	Testudines	Cryptodira	Cheloniidae	Chelonia	Chelonia mydas	3	3	2	6	2	3	6	0	1	0	2	3	6	0	0	0	1	1	1	0	2	0	0	2	0	0,62745098
9742	25/02/2016	Reptilia	Testudines	Cryptodira	Cheloniidae	Chelonia	Chelonia mydas	2	3	2	6	1	3	3	2	1	2	2	3	6	0	0	0	2	1	2	0	2	0	0	2	0	0,62745098
197	29/01/2016	Reptilia	Testudines	Cryptodira	Cheloniidae	Chelonia	Chelonia mydas	2	0	2	0	2	3	6	1	1	1	3	3	9	0	0	0	3	1	3	0	2	0	0	2	0	0,62745098
2841	22/01/2016	Reptilia	Testudines	Cryptodira	Cheloniidae	Chelonia	Chelonia mydas	3	3	2	6	1	2	2	0	1	0	1	2	2	1	2	2	2	1	2	2	2	4	0	2	0	0,62745098
210712	17/10/2020	Aves	Sphenisciformes		Spheniscidae	Spheniscus	Spheniscus magellanicus	2	3	1	3	2	3	6	0	1	0	2	3	6	0	0	0	0	1	0	1	2	2	0	2	0	0,645833333
236384	17/10/2020	Aves	Sphenisciformes		Spheniscidae	Spheniscus	Spheniscus magellanicus	3	3	1	3	2	3	6	2	1	2	2	2	4	0	0	0	0	1	0	0	2	0	0	2	0	0,645833333
215311	12/10/2020	Aves	Sphenisciformes		Spheniscidae	Spheniscus	Spheniscus magellanicus	3	3	1	3	1	3	3	2	1	2	3	3	9	0	0	0	0	1	0	0	2	0	2	2	4	0,645833333
233878	10/10/2020	Aves	Charadriiformes		Laridae	Larus	Larus dominicanus	2	0	1	0	2	3	6	1	1	1	3	3	9	1	1	1	0	1	0	0	2	0	0	2	0	0,645833333
213889	08/10/2020	Aves	Sphenisciformes		Spheniscidae	Spheniscus	Spheniscus magellanicus	3	3	1	3	2	2	4	0	1	0	2	2	4	0	0	0	2	1	2	1	2	2	0	2	0	0,645833333
233366	08/10/2020	Aves	Charadriiformes		Laridae	Larus	Larus dominicanus	2	1	1	1	2	3	6	1	1	1	3	3	9	0	0	0	0	1	0	0	2	0	0	2	0	0,645833333
234298	06/10/2020	Aves	Charadriiformes		Laridae	Larus	Larus dominicanus	3	1	1	1	2	3	6	1	1	1	3	3	9	0	0	0	0	1	0	0	2	0	2	2	4	0,645833333
219330	02/10/2020	Aves	Sphenisciformes		Spheniscidae	Spheniscus	Spheniscus magellanicus	2	0	1	0	2	2	4	3	1	3	2	3	6	1	1	1	1	1	1	1	2	2	0	2	0	0,645833333
214482	21/09/2020	Aves	Procellariiformes		Procellariidae	Puffinus	Puffinus puffinus	3	3	1	3	3	3	9	2	1	2	1	3	3	0	0	0	0	1	0	0	2	0	0	2	0	0,645833333
231396	20/09/2020	Aves	Sphenisciformes		Spheniscidae	Spheniscus	Spheniscus magellanicus	2	1	1	1	2	3	6	1	1	1	3	3	9	0	0	0	0	1	0	0	2	0	0	2	0	0,645833333
166461	17/09/2020	Aves	Charadriiformes		Laridae	Thalasseus	Thalasseus acuflavidus	2	3	1	3	2	2	4	2	1	2	2	2	4	0	0	0	2	1	2	0	2	0	0	2	0	0,645833333
211810	15/09/2020	Aves	Procellariiformes		Procellariidae	Fulmarus	Fulmarus glacialoides	2	3	1	3	3	3	9	2	1	2	1	2	2	0	0	0	0	1	0	0	2	0	0	2	0	0,645833333
228320	11/09/2020	Aves	Charadriiformes		Laridae	Larus	Larus dominicanus	2	2	1	2	2	2	4	0	1	0	3	3	9	0	0	0	0	1	0	1	2	2	0	2	0	0,645833333
215299	09/09/2020	Aves	Charadriiformes		Laridae	Larus	Larus dominicanus	2	1	1	1	2	3	6	1	1	1	3	3	9	0	0	0	0	1	0	0	2	0	2	2	4	0,645833333
228329	08/09/2020	Aves	Procellariiformes		Diomedeidae	Thalassarche	Thalassarche melanophris	2	1	1	1	2	3	6	1	1	1	2	3	6	1	1	1	2	1	2	0	2	0	0	2	0	0,645833333
213283	04/09/2020	Mammalia	Carnivora	Caniformia	Otariidae	Arctocephalus	Arctocephalus australis	2	2	1	2	3	3	9	0	1	0	2	3	6	0	0	0	0	1	0	0	2	0	0	2	0	0,645833333
159313	26/08/2020	Aves	Suliformes		Sulidae	Sula	Sula leucogaster	2	1	1	1	2	3	6	1	1	1	3	3	9	0	0	0	0	1	0	0	2	0	3	2	6	0,645833333
226906	18/08/2020	Aves	Sphenisciformes		Spheniscidae	Spheniscus	Spheniscus magellanicus	3	3	1	3	2	3	6	1	1	1	2	2	4	0	0	0	3	1	3	0	2	0	0	2	0	0,645833333
221418	14/08/2020	Aves	Sphenisciformes		Spheniscidae	Spheniscus	Spheniscus magellanicus	3	2	1	2	2	3	6	0	1	0	2	2	4	0	0	0	3	1	3	0	2	0	0	2	0	0,645833333
225421	08/08/2020	Aves	Sphenisciformes		Spheniscidae	Spheniscus	Spheniscus magellanicus	2	3	1	3	2	3	6	1	1	1	2	3	6	0	0	0	1	1	1	0	2	0	0	2	0	0,645833333
223193	03/08/2020	Mammalia	Carnivora	Caniformia	Otariidae	Arctocephalus	Arctocephalus australis	3	2	1	2	2	2	4	1	1	1	3	3	9	1	1	1	0	1	0	0	2	0	0	2	0	0,645833333
212280	26/07/2020	Aves	Sphenisciformes		Spheniscidae	Spheniscus	Spheniscus magellanicus	3	2	1	2	2	3	6	0	1	0	2	3	6	0	0	0	3	1	3	0	2	0	0	2	0	0,645833333
220798	19/07/2020	Aves	Sphenisciformes		Spheniscidae	Spheniscus	Spheniscus magellanicus	2	3	1	3	2	3	6	1	1	1	2	2	4	0	0	0	3	1	3	0	2	0	0	2	0	0,645833333
219394	13/07/2020	Aves	Sphenisciformes		Spheniscidae	Spheniscus	Spheniscus magellanicus	2	3	1	3	2	3	6	0	1	0	2	3	6	0	0	0	2	1	2	0	2	0	0	2	0	0,645833333
210036	12/07/2020	Aves	Sphenisciformes		Spheniscidae	Spheniscus	Spheniscus magellanicus	2	2	1	2	3	3	9	0	1	0	2	3	6	0	0	0	0	1	0	0	2	0	0	2	0	0,645833333
214975	10/07/2020	Aves	Sphenisciformes		Spheniscidae	Spheniscus	Spheniscus magellanicus	3	3	1	3	2	3	6	1	1	1	2	3	6	0	0	0	1	1	1	0	2	0	0	2	0	0,645833333
216086	09/07/2020	Aves	Sphenisciformes		Spheniscidae	Spheniscus	Spheniscus magellanicus	2	3	1	3	2	3	6	1	1	1	2	3	6	0	0	0	1	1	1	0	2	0	0	2	0	0,645833333
214639	29/06/2020	Aves	Sphenisciformes		Spheniscidae	Spheniscus	Spheniscus magellanicus	2	2	1	2	2	3	6	1	1	1	2	3	6	0	0	0	2	1	2	0	2	0	2	2	4	0,645833333
197321	28/06/2020	Aves	Sphenisciformes		Spheniscidae	Spheniscus	Spheniscus magellanicus	3	3	1	3	2	2	4	1	1	1	3	3	9	0	0	0	0	1	0	0	2	0	0	2	0	0,645833333
214017	28/06/2020	Aves	Sphenisciformes		Spheniscidae	Spheniscus	Spheniscus magellanicus	3	2	1	2	2	2	4	0	1	0	2	3	6	0	0	0	3	1	3	0	2	0	3	2	6	0,645833333
214195	28/06/2020	Aves	Sphenisciformes		Spheniscidae	Spheniscus	Spheniscus magellanicus	2	2	1	2	3	3	9	1	1	1	1	2	2	0	0	0	3	1	3	0	2	0	0	2	0	0,645833333
214509	28/06/2020	Aves	Sphenisciformes		Spheniscidae	Spheniscus	Spheniscus magellanicus	2	3	1	3	3	3	9	0	1	0	2	2	4	0	0	0	1	1	1	0	2	0	0	2	0	0,645833333
195998	26/06/2020	Aves	Sphenisciformes		Spheniscidae	Spheniscus	Spheniscus magellanicus	2	3	1	3	2	3	6	1	1	1	2	3	6	0	0	0	1	1	1	0	2	0	0	2	0	0,645833333
213000	26/06/2020	Aves	Sphenisciformes		Spheniscidae	Spheniscus	Spheniscus magellanicus	3	2	1	2	2	3	6	0	1	0	3	3	9	0	0	0	0	1	0	0	2	0	2	2	4	0,645833333
159281	24/06/2020	Aves	Sphenisciformes		Spheniscidae	Spheniscus	Spheniscus magellanicus	3	3	1	3	2	3	6	0	1	0	2	2	4	0	0	0	0	1	0	2	2	4	0	2	0	0,645833333
166025	24/06/2020	Aves	Sphenisciformes		Spheniscidae	Spheniscus	Spheniscus magellanicus	3	3	1	3	2	3	6	1	1	1	2	3	6	0	0	0	1	1	1	0	2	0	0	2	0	0,645833333
211613	24/06/2020	Aves	Sphenisciformes		Spheniscidae	Spheniscus	Spheniscus magellanicus	3	3	1	3	2	3	6	0	1	0	2	2	4	0	0	0	0	1	0	2	2	4	0	2	0	0,645833333
159082	23/06/2020	Aves	Sphenisciformes		Spheniscidae	Spheniscus	Spheniscus magellanicus	2	3	1	3	2	3	6	0	1	0	2	3	6	0	0	0	0	1	0	1	2	2	0	2	0	0,645833333
182108	23/06/2020	Aves	Sphenisciformes		Spheniscidae	Spheniscus	Spheniscus magellanicus	2	1	1	1	2	3	6	0	1	0	2	2	4	0	0	0	2	1	2	2	2	4	0	2	0	0,645833333
211651	21/06/2020	Aves	Sphenisciformes		Spheniscidae	Spheniscus	Spheniscus magellanicus	2	2	1	2	2	3	6	1	1	1	2	3	6	0	0	0	2	1	2	0	2	0	0	2	0	0,645833333
181924	20/06/2020	Aves	Sphenisciformes		Spheniscidae	Spheniscus	Spheniscus magellanicus	2	2	1	2	2	3	6	2	1	2	2	3	6	0	0	0	1	1	1	0	2	0	0	2	0	0,645833333
209314	19/06/2020	Aves	Sphenisciformes		Spheniscidae	Spheniscus	Spheniscus magellanicus	2	3	1	3	2	3	6	1	1	1	2	3	6	0	0	0	1	1	1	0	2	0	0	2	0	0,645833333
211448	19/06/2020	Aves	Sphenisciformes		Spheniscidae	Spheniscus	Spheniscus magellanicus	3	3	1	3	2	3	6	1	1	1	2	3	6	0	0	0	1	1	1	0	2	0	0	2	0	0,645833333
176734	18/06/2020	Aves	Sphenisciformes		Spheniscidae	Spheniscus	Spheniscus magellanicus	2	3	1	3	2	3	6	1	1	1	2	2	4	0	0	0	1	1	1	0	2	0	0	2	0	0,645833333
211446	18/06/2020	Aves	Sphenisciformes		Spheniscidae	Spheniscus	Spheniscus magellanicus	2	3	1	3	3	3	9	0	1	0	1	2	2	1	1	1	2	1	2	0	2	0	0	2	0	0,645833333
168856	17/06/2020	Aves	Sphenisciformes		Spheniscidae	Spheniscus	Spheniscus magellanicus	2	2	1	2	1	3	3	0	1	0	3	3	9	0	0	0	3	1	3	0	2	0	3	2	6	0,645833333
210058	17/06/2020	Aves	Sphenisciformes		Spheniscidae	Spheniscus	Spheniscus magellanicus	3	3	1	3	1	3	3	0	1	0	2	2	4	0	0	0	1	1	1	3	2	6	0	2	0	0,645833333
168476	16/06/2020	Aves	Sphenisciformes		Spheniscidae	Spheniscus	Spheniscus magellanicus	2	1	1	1	3	3	9	1	1	1	2	3	6	0	0	0	0	1	0	0	2	0	0	2	0	0,645833333
168477	16/06/2020	Aves	Sphenisciformes		Spheniscidae	Spheniscus	Spheniscus magellanicus	2	1	1	1	3	3	9	0	1	0	2	3	6	0	0	0	1	1	1	0	2	0	0	2	0	0,645833333
169312	09/06/2020	Aves	Sphenisciformes		Spheniscidae	Spheniscus	Spheniscus magellanicus	2	2	1	2	2	3	6	1	1	1	2	2	4	1	1	1	3	1	3	0	2	0	0	2	0	0,645833333
198107	10/05/2020	Aves	Charadriiformes		Laridae	Larus	Larus dominicanus	2	1	1	1	2	3	6	0	1	0	3	3	9	1	1	1	0	1	0	0	2	0	0	2	0	0,645833333
153934	23/04/2020	Aves	Charadriiformes		Laridae	Larus	Larus dominicanus	2	1	1	1	3	3	9	2	1	2	2	2	4	1	1	1	0	1	0	0	2	0	0	2	0	0,645833333
195597	06/04/2020	Aves	Charadriiformes		Laridae	Larus	Larus dominicanus	2	2	1	2	2	3	6	0	1	0	3	3	9	0	0	0	0	1	0	0	2	0	0	2	0	0,645833333
195575	05/04/2020	Aves	Charadriiformes		Laridae	Larus	Larus dominicanus	3	2	1	2	2	3	6	0	1	0	3	3	9	0	0	0	0	1	0	0	2	0	0	2	0	0,645833333
171297	26/03/2020	Aves	Charadriiformes		Laridae	Larus	Larus dominicanus	2	1	1	1	3	3	9	1	1	1	2	2	4	0	0	0	0	1	0	0	2	0	0	2	0	0,645833333
194419	20/03/2020	Aves	Charadriiformes		Laridae	Larus	Larus dominicanus	2	2	1	2	2	3	6	0	1	0	3	3	9	0	0	0	0	1	0	0	2	0	2	2	4	0,645833333
167730	09/03/2020	Aves	Charadriiformes		Laridae	Larus	Larus dominicanus	2	2	1	2	2	3	6	3	1	3	2	3	6	0	0	0	0	1	0	0	2	0	0	2	0	0,645833333
178973	04/03/2020	Aves	Procellariiformes		Procellariidae	Calonectris	Calonectris diomedea	3	2	1	2	2	3	6	1	1	1	2	3	6	0	0	0	2	1	2	0	2	0	0	2	0	0,645833333
155203	02/02/2020	Aves	Charadriiformes		Laridae	Larus	Larus dominicanus	3	2	1	2	1	2	2	1	1	1	2	3	6	0	0	0	0	1	0	3	2	6	2	2	4	0,645833333
178733	30/01/2020	Aves	Charadriiformes		Recurvirostridae	Himantopus	Himantopus melanurus	2	2	1	2	2	2	4	2	1	2	2	2	4	1	1	1	0	1	0	0	2	0	0	2	0	0,645833333
189322	26/01/2020	Aves	Suliformes		Phalacrocoracidae	Phalacrocorax	Phalacrocorax brasilianus	2	1	1	1	2	3	6	1	1	1	3	3	9	0	0	0	0	1	0	0	2	0	3	2	6	0,645833333
186667	04/01/2020	Aves	Procellariiformes		Procellariidae	Pterodroma	Pterodroma mollis	2	2	1	2	2	3	6	0	1	0	3	3	9	0	0	0	0	1	0	0	2	0	0	2	0	0,645833333
171470	03/01/2020	Aves	Charadriiformes		Laridae	Larus	Larus dominicanus	2	2	1	2	2	2	4	0	1	0	3	3	9	0	0	0	2	1	2	0	2	0	2	2	4	0,645833333
153890	31/12/2019	Aves	Charadriiformes		Laridae	Larus	Larus dominicanus	2	1	1	1	2	3	6	2	1	2	2	3	6	0	0	0	0	1	0	1	2	2	3	2	6	0,645833333
155176	31/12/2019	Aves	Charadriiformes		Laridae	Larus	Larus dominicanus	3	1	1	1	2	3	6	0	1	0	3	3	9	0	0	0	1	1	1	0	2	0	2	2	4	0,645833333
153653	20/12/2019	Aves	Sphenisciformes		Spheniscidae	Spheniscus	Spheniscus magellanicus	2	1	1	1	2	3	6	0	1	0	3	3	9	1	1	1	0	1	0	0	2	0	2	2	4	0,645833333
168971	07/12/2019	Aves	Charadriiformes		Laridae	Larus	Larus dominicanus	2	1	1	1	2	3	6	0	1	0	2	2	4	0	0	0	2	1	2	1	2	2	3	2	6	0,645833333
181808	16/11/2019	Aves	Charadriiformes		Laridae	Larus	Larus dominicanus	2	2	1	2	2	3	6	0	1	0	3	3	9	0	0	0	0	1	0	0	2	0	3	2	6	0,645833333
157065	13/11/2019	Aves	Suliformes		Sulidae	Sula	Sula leucogaster	2	2	1	2	2	3	6	0	1	0	3	3	9	0	0	0	0	1	0	0	2	0	3	2	6	0,645833333
174868	12/11/2019	Aves	Suliformes		Phalacrocoracidae	Phalacrocorax	Phalacrocorax brasilianus	3	1	1	1	2	3	6	0	1	0	3	3	9	0	0	0	1	1	1	0	2	0	3	2	6	0,645833333
168627	10/11/2019	Aves	Charadriiformes		Laridae	Larus	Larus dominicanus	2	2	1	2	2	3	6	0	1	0	3	3	9	0	0	0	0	1	0	0	2	0	3	2	6	0,645833333
168628	06/11/2019	Aves	Charadriiformes		Laridae	Larus	Larus dominicanus	2	1	1	1	2	3	6	0	1	0	3	3	9	0	0	0	1	1	1	0	2	0	3	2	6	0,645833333
168626	05/11/2019	Aves	Charadriiformes		Laridae	Larus	Larus dominicanus	2	1	1	1	2	3	6	0	1	0	2	3	6	0	0	0	0	1	0	2	2	4	0	2	0	0,645833333
161152	03/11/2019	Aves	Procellariiformes		Procellariidae	Puffinus	Puffinus puffinus	2	2	1	2	2	2	4	2	1	2	1	2	2	0	0	0	3	1	3	2	2	4	0	2	0	0,645833333
166380	01/11/2019	Mammalia	Cetacea	Odontoceti	Delphinidae	Sotalia	Sotalia guianensis	2	1	1	1	3	3	9	1	1	1	2	3	6	0	0	0	0	1	0	0	2	0	3	2	6	0,645833333
180108	01/11/2019	Aves	Charadriiformes		Laridae	Larus	Larus dominicanus	2	2	1	2	2	3	6	0	1	0	3	3	9	0	0	0	0	1	0	0	2	0	0	2	0	0,645833333
168730	30/10/2019	Aves	Charadriiformes		Laridae	Larus	Larus dominicanus	2	1	1	1	2	3	6	0	1	0	3	3	9	0	0	0	1	1	1	0	2	0	2	2	4	0,645833333
179629	30/10/2019	Aves	Charadriiformes		Laridae	Larus	Larus dominicanus	2	2	1	2	2	3	6	0	1	0	3	3	9	0	0	0	0	1	0	0	2	0	3	2	6	0,645833333
179941	29/10/2019	Aves	Charadriiformes		Laridae	Larus	Larus dominicanus	2	2	1	2	2	3	6	0	1	0	3	3	9	0	0	0	0	1	0	0	2	0	3	2	6	0,645833333
159245	18/10/2019	Aves	Procellariiformes		Procellariidae	Puffinus	Puffinus puffinus	2	3	1	3	3	3	9	0	1	0	1	2	2	0	0	0	3	1	3	0	2	0	0	2	0	0,645833333
171603	13/10/2019	Aves	Sphenisciformes		Spheniscidae	Spheniscus	Spheniscus magellanicus	2	1	1	1	3	3	9	1	1	1	2	2	4	0	0	0	0	1	0	0	2	0	3	2	6	0,645833333
164796	10/10/2019	Aves	Sphenisciformes		Spheniscidae	Spheniscus	Spheniscus magellanicus	2	3	1	3	2	3	6	2	1	2	2	3	6	0	0	0	0	1	0	0	2	0	0	2	0	0,645833333
168498	24/09/2019	Aves	Sphenisciformes		Spheniscidae	Spheniscus	Spheniscus magellanicus	3	0	1	0	2	2	4	2	1	2	3	3	9	0	0	0	0	1	0	0	2	0	3	2	6	0,645833333
155081	23/09/2019	Aves	Sphenisciformes		Spheniscidae	Spheniscus	Spheniscus magellanicus	3	3	1	3	2	3	6	1	1	1	2	2	4	0	0	0	1	1	1	0	2	0	0	2	0	0,645833333
166030	22/09/2019	Aves	Sphenisciformes		Spheniscidae	Spheniscus	Spheniscus magellanicus	3	3	1	3	2	3	6	0	1	0	2	2	4	1	2	2	2	1	2	0	2	0	0	2	0	0,645833333
159227	15/09/2019	Aves	Sphenisciformes		Spheniscidae	Spheniscus	Spheniscus magellanicus	2	1	1	1	2	2	4	1	1	1	3	3	9	0	0	0	0	1	0	0	2	0	0	2	0	0,645833333
170773	14/09/2019	Aves	Sphenisciformes		Spheniscidae	Spheniscus	Spheniscus magellanicus	2	2	1	2	2	3	6	0	1	0	2	2	4	1	2	2	1	1	1	0	2	0	2	2	4	0,645833333
156987	13/09/2019	Aves	Suliformes		Sulidae	Sula	Sula leucogaster	2	0	1	0	3	3	9	2	1	2	2	3	6	0	0	0	0	1	0	0	2	0	0	2	0	0,645833333
166916	13/09/2019	Aves	Suliformes		Phalacrocoracidae	Phalacrocorax	Phalacrocorax brasilianus	2	1	1	1	2	3	6	0	1	0	3	3	9	1	1	1	0	1	0	0	2	0	0	2	0	0,645833333
167243	10/09/2019	Aves	Sphenisciformes		Spheniscidae	Spheniscus	Spheniscus magellanicus	3	2	1	2	2	3	6	0	1	0	1	2	2	1	2	2	1	1	1	2	2	4	0	2	0	0,645833333
156980	08/09/2019	Aves	Sphenisciformes		Spheniscidae	Spheniscus	Spheniscus magellanicus	2	0	1	0	3	2	6	1	1	1	2	3	6	0	0	0	1	1	1	0	2	0	2	2	4	0,645833333
165750	08/09/2019	Aves	Sphenisciformes		Spheniscidae	Spheniscus	Spheniscus magellanicus	3	2	1	2	2	2	4	1	1	1	2	3	6	1	2	2	2	1	2	0	2	0	0	2	0	0,645833333
164779	04/09/2019	Aves	Sphenisciformes		Spheniscidae	Spheniscus	Spheniscus magellanicus	3	3	1	3	2	3	6	0	1	0	2	3	6	1	2	2	0	1	0	0	2	0	0	2	0	0,645833333
156822	02/09/2019	Aves	Sphenisciformes		Spheniscidae	Spheniscus	Spheniscus magellanicus	3	2	1	2	2	3	6	1	1	1	2	2	4	0	0	0	0	1	0	1	2	2	1	2	2	0,645833333
157645	02/09/2019	Aves	Sphenisciformes		Spheniscidae	Spheniscus	Spheniscus magellanicus	2	3	1	3	2	2	4	0	1	0	2	3	6	0	0	0	0	1	0	2	2	4	0	2	0	0,645833333
157622	30/08/2019	Aves	Suliformes		Phalacrocoracidae	Phalacrocorax	Phalacrocorax brasilianus	3	1	1	1	2	3	6	1	1	1	3	3	9	0	0	0	0	1	0	0	2	0	3	2	6	0,645833333
167450	29/08/2019	Aves	Sphenisciformes		Spheniscidae	Spheniscus	Spheniscus magellanicus	3	1	1	1	2	3	6	0	1	0	3	3	9	0	0	0	1	1	1	0	2	0	0	2	0	0,645833333
166848	27/08/2019	Mammalia	Cetacea	Odontoceti	Delphinidae	Tursiops	Tursiops truncatus	3	1	1	1	3	3	9	0	1	0	2	3	6	0	0	0	1	1	1	0	2	0	0	2	0	0,645833333
166242	26/08/2019	Aves	Sphenisciformes		Spheniscidae	Spheniscus	Spheniscus magellanicus	2	3	1	3	2	3	6	1	1	1	2	3	6	0	0	0	1	1	1	0	2	0	0	2	0	0,645833333
151936	21/08/2019	Aves	Sphenisciformes		Spheniscidae	Spheniscus	Spheniscus magellanicus	2	2	1	2	2	3	6	1	1	1	2	2	4	0	0	0	0	1	0	2	2	4	0	2	0	0,645833333
157845	21/08/2019	Aves	Sphenisciformes		Spheniscidae	Spheniscus	Spheniscus magellanicus	2	2	1	2	2	3	6	0	1	0	2	2	4	0	0	0	1	1	1	1	2	2	1	2	2	0,645833333
159682	21/08/2019	Aves	Sphenisciformes		Spheniscidae	Spheniscus	Spheniscus magellanicus	2	2	1	2	2	3	6	0	1	0	2	2	4	0	0	0	1	1	1	1	2	2	0	2	0	0,645833333
148201	19/08/2019	Aves	Procellariiformes		Diomedeidae	Thalassarche	Thalassarche melanophris	2	2	1	2	2	3	6	0	1	0	2	2	4	0	0	0	3	1	3	1	2	2	0	2	0	0,645833333
150078	14/08/2019	Mammalia	Carnivora	Caniformia	Otariidae	Arctocephalus	Arctocephalus australis	2	2	1	2	3	3	9	1	1	1	2	2	4	0	0	0	1	1	1	0	2	0	0	2	0	0,645833333
152249	14/08/2019	Aves	Charadriiformes		Laridae	Larus	Larus dominicanus	2	1	1	1	1	3	3	1	1	1	3	3	9	0	0	0	3	1	3	0	2	0	3	2	6	0,645833333
139504	09/08/2019	Aves	Sphenisciformes		Spheniscidae	Spheniscus	Spheniscus magellanicus	2	2	1	2	2	3	6	1	1	1	2	3	6	0	0	0	0	1	0	1	2	2	0	2	0	0,645833333
60125	02/08/2019	Aves	Charadriiformes		Laridae	Larus	Larus dominicanus	2	1	1	1	2	2	4	0	1	0	3	3	9	0	0	0	3	1	3	0	2	0	3	2	6	0,645833333
149637	31/07/2019	Aves	Suliformes		Sulidae	Sula	Sula leucogaster	2	2	1	2	3	3	9	3	1	3	1	3	3	0	0	0	0	1	0	0	2	0	0	2	0	0,645833333
148029	12/07/2019	Aves	Sphenisciformes		Spheniscidae	Spheniscus	Spheniscus magellanicus	3	2	1	2	2	3	6	0	1	0	3	3	9	0	0	0	0	1	0	0	2	0	3	2	6	0,645833333
110972	09/07/2019	Aves	Sphenisciformes		Spheniscidae	Spheniscus	Spheniscus magellanicus	2	2	1	2	2	3	6	1	1	1	2	2	4	0	0	0	0	1	0	2	2	4	0	2	0	0,645833333
120303	05/07/2019	Aves	Charadriiformes		Laridae	Larus	Larus dominicanus	3	1	1	1	2	2	4	0	1	0	2	2	4	2	2	4	0	1	0	0	2	0	2	2	4	0,645833333
131481	25/06/2019	Aves	Sphenisciformes		Spheniscidae	Spheniscus	Spheniscus magellanicus	3	3	1	3	1	2	2	1	1	1	2	2	4	0	0	0	3	1	3	1	2	2	0	2	0	0,645833333
115299	11/06/2019	Aves	Procellariiformes		Diomedeidae	Thalassarche	Thalassarche chlororhynchos	2	1	1	1	3	3	9	0	1	0	2	3	6	0	0	0	1	1	1	0	2	0	0	2	0	0,645833333
127072	26/05/2019	Aves	Procellariiformes		Procellariidae	Calonectris	Calonectris diomedea borealis	3	3	1	3	3	3	9	1	1	1	1	1	1	0	0	0	1	1	1	0	2	0	1	2	2	0,645833333
99923	21/05/2019	Aves	Charadriiformes		Laridae	Thalasseus	Thalasseus acuflavidus	2	2	1	2	1	2	2	1	1	1	2	2	4	1	1	1	1	1	1	2	2	4	0	2	0	0,645833333
99924	18/05/2019	Aves	Procellariiformes		Diomedeidae	Thalassarche	Thalassarche melanophris	2	1	1	1	2	3	6	0	1	0	2	2	4	0	0	0	0	1	0	2	2	4	2	2	4	0,645833333
141209	12/04/2019	Aves	Procellariiformes		Procellariidae	Calonectris	Calonectris diomedea borealis	2	3	1	3	2	2	4	1	1	1	2	3	6	1	3	3	0	1	0	0	2	0	1	2	2	0,645833333
50687	10/04/2019	Aves	Charadriiformes		Laridae	Larus	Larus dominicanus	2	1	1	1	2	2	4	0	1	0	3	3	9	0	0	0	1	1	1	0	2	0	1	2	2	0,645833333
33956	08/04/2019	Aves	Suliformes		Sulidae	Sula	Sula leucogaster	3	1	1	1	2	3	6	0	1	0	3	3	9	0	0	0	1	1	1	0	2	0	2	2	4	0,645833333
140684	07/04/2019	Aves	Charadriiformes		Laridae	Larus	Larus dominicanus	2	2	1	2	2	2	4	0	1	0	3	3	9	0	0	0	0	1	0	1	2	2	0	2	0	0,645833333
139013	21/03/2019	Aves	Charadriiformes		Laridae	Larus	Larus dominicanus	2	2	1	2	2	3	6	0	1	0	3	3	9	0	0	0	0	1	0	0	2	0	1	2	2	0,645833333
132927	18/03/2019	Aves	Suliformes		Fregatidae	Fregata	Fregata magnificens	2	0	1	0	3	3	9	2	1	2	2	3	6	0	0	0	0	1	0	0	2	0	0	2	0	0,645833333
137950	04/03/2019	Aves	Suliformes		Sulidae	Sula	Sula leucogaster	2	2	1	2	1	3	3	1	1	1	2	3	6	1	1	1	0	1	0	2	2	4	0	2	0	0,645833333
135876	16/02/2019	Aves	Pelecaniformes		Ardeidae	Ardea	Ardea alba	2	2	1	2	2	3	6	2	1	2	2	3	6	0	0	0	1	1	1	0	2	0	2	2	4	0,645833333
134421	23/01/2019	Mammalia	Cetacea	Odontoceti	Iniidae	Pontoporia	Pontoporia blainvillei	2	1	1	1	3	3	9	1	1	1	2	3	6	0	0	0	0	1	0	0	2	0	1	2	2	0,645833333
133706	16/01/2019	Aves	Charadriiformes		Stercorariidae	Stercorarius	Stercorarius longicaudus	3	3	1	3	2	2	4	3	1	3	2	3	6	1	1	1	0	1	0	0	2	0	0	2	0	0,645833333
123537	05/01/2019	Mammalia	Cetacea	Odontoceti	Delphinidae	Sotalia	Sotalia guianensis	3	2	1	2	2	3	6	3	1	3	2	2	4	1	2	2	0	1	0	0	2	0	0	2	0	0,645833333
112778	27/12/2018	Aves	Charadriiformes		Laridae	Larus	Larus dominicanus	2	2	1	2	2	2	4	0	1	0	2	3	6	1	1	1	0	1	0	1	2	2	0	2	0	0,645833333
34794	16/12/2018	Mammalia	Cetacea	Odontoceti	Delphinidae	Sotalia	Sotalia guianensis	3	1	1	1	2	3	6	2	1	2	2	3	6	0	0	0	2	1	2	0	2	0	2	2	4	0,645833333
55495	11/12/2018	Aves	Procellariiformes		Procellariidae	Puffinus	Puffinus puffinus	2	2	1	2	1	3	3	1	1	1	2	3	6	1	2	2	3	1	3	0	2	0	1	2	2	0,645833333
126816	05/12/2018	Aves	Suliformes		Phalacrocoracidae	Phalacrocorax	Phalacrocorax brasilianus	2	2	1	2	2	3	6	0	1	0	2	2	4	2	2	4	1	1	1	0	2	0	0	2	0	0,645833333
120185	01/12/2018	Aves	Charadriiformes		Laridae	Larus	Larus dominicanus	3	3	1	3	2	3	6	0	1	0	2	2	4	0	0	0	0	1	0	2	2	4	0	2	0	0,645833333
112209	29/11/2018	Aves	Procellariiformes		Procellariidae	Puffinus	Puffinus puffinus	3	2	1	2	2	3	6	0	1	0	2	3	6	0	0	0	3	1	3	0	2	0	0	2	0	0,645833333
46820	09/11/2018	Mammalia	Cetacea	Odontoceti	Iniidae	Pontoporia	Pontoporia blainvillei	2	2	1	2	1	2	2	1	1	1	2	3	6	2	3	6	0	1	0	0	2	0	1	2	2	0,645833333
126595	07/11/2018	Aves	Suliformes		Sulidae	Sula	Sula leucogaster	2	2	1	2	1	2	2	1	1	1	2	3	6	2	3	6	0	1	0	0	2	0	2	2	4	0,645833333
117557	31/10/2018	Aves	Sphenisciformes		Spheniscidae	Spheniscus	Spheniscus magellanicus	3	3	1	3	2	3	6	2	1	2	2	3	6	0	0	0	0	1	0	0	2	0	1	2	2	0,645833333
118221	25/10/2018	Aves	Procellariiformes		Procellariidae	Puffinus	Puffinus puffinus	2	2	1	2	2	3	6	0	1	0	3	3	9	0	0	0	0	1	0	0	2	0	0	2	0	0,645833333
77104	23/10/2018	Aves	Suliformes		Sulidae	Sula	Sula leucogaster	2	1	1	1	2	2	4	1	1	1	2	3	6	1	3	3	0	1	0	0	2	0	1	2	2	0,645833333
120584	10/10/2018	Aves	Sphenisciformes		Spheniscidae	Spheniscus	Spheniscus magellanicus	2	2	1	2	2	3	6	1	1	1	2	3	6	1	1	1	1	1	1	0	2	0	0	2	0	0,645833333
104057	04/10/2018	Aves	Sphenisciformes		Spheniscidae	Spheniscus	Spheniscus magellanicus	2	3	1	3	2	3	6	1	1	1	2	3	6	0	0	0	1	1	1	0	2	0	0	2	0	0,645833333
120105	03/10/2018	Aves	Suliformes		Fregatidae	Fregata	Fregata magnificens	2	1	1	1	3	3	9	1	1	1	1	2	2	2	2	4	0	1	0	0	2	0	1	2	2	0,645833333
113735	02/10/2018	Aves	Sphenisciformes		Spheniscidae	Spheniscus	Spheniscus magellanicus	2	1	1	1	2	3	6	1	1	1	3	3	9	0	0	0	0	1	0	0	2	0	3	2	6	0,645833333
103239	28/09/2018	Aves	Sphenisciformes		Spheniscidae	Spheniscus	Spheniscus magellanicus	3	3	1	3	2	2	4	1	1	1	2	2	4	1	2	2	1	1	1	0	2	0	1	2	2	0,645833333
108420	28/09/2018	Aves	Sphenisciformes		Spheniscidae	Spheniscus	Spheniscus magellanicus	2	2	1	2	3	3	9	0	1	0	2	3	6	0	0	0	0	1	0	0	2	0	0	2	0	0,645833333
99832	22/09/2018	Aves	Procellariiformes		Diomedeidae	Thalassarche	Thalassarche melanophris	2	2	1	2	3	2	6	0	1	0	2	2	4	0	0	0	0	1	0	1	2	2	0	2	0	0,645833333
115871	18/09/2018	Mammalia	Carnivora	Caniformia	Otariidae	Arctocephalus	Arctocephalus tropicalis	3	3	1	3	1	2	2	1	1	1	2	3	6	1	2	2	3	1	3	0	2	0	0	2	0	0,645833333
112570	14/09/2018	Aves	Suliformes		Fregatidae	Fregata	Fregata magnificens	2	1	1	1	3	3	9	1	1	1	2	3	6	0	0	0	0	1	0	0	2	0	1	2	2	0,645833333
75966	13/09/2018	Aves	Sphenisciformes		Spheniscidae	Spheniscus	Spheniscus magellanicus	3	3	1	3	2	3	6	2	1	2	2	2	4	0	0	0	0	1	0	1	2	2	1	2	2	0,645833333
111721	11/09/2018	Aves	Suliformes		Fregatidae	Fregata	Fregata magnificens	2	1	1	1	3	3	9	1	1	1	2	3	6	0	0	0	0	1	0	0	2	0	1	2	2	0,645833333
106490	05/09/2018	Aves	Sphenisciformes		Spheniscidae	Spheniscus	Spheniscus magellanicus	3	1	1	1	2	2	4	0	1	0	2	2	4	1	2	2	2	1	2	0	2	0	1	2	2	0,645833333
37102	17/08/2018	Aves	Sphenisciformes		Spheniscidae	Spheniscus	Spheniscus magellanicus	2	3	1	3	2	3	6	0	1	0	2	3	6	0	0	0	2	1	2	0	2	0	0	2	0	0,645833333
102814	14/08/2018	Aves	Sphenisciformes		Spheniscidae	Spheniscus	Spheniscus magellanicus	2	2	1	2	1	3	3	1	1	1	2	2	4	1	3	3	2	1	2	0	2	0	1	2	2	0,645833333
99899	01/08/2018	Aves	Sphenisciformes		Spheniscidae	Spheniscus	Spheniscus magellanicus	2	2	1	2	3	3	9	1	1	1	2	2	4	0	0	0	1	1	1	0	2	0	0	2	0	0,645833333
98216	31/07/2018	Aves	Sphenisciformes		Spheniscidae	Spheniscus	Spheniscus magellanicus	2	0	1	0	2	3	6	1	1	1	2	3	6	0	0	0	2	1	2	1	2	2	0	2	0	0,645833333
98195	28/07/2018	Aves	Sphenisciformes		Spheniscidae	Spheniscus	Spheniscus magellanicus	2	1	1	1	2	3	6	1	1	1	2	3	6	0	0	0	1	1	1	1	2	2	0	2	0	0,645833333
98208	28/07/2018	Aves	Sphenisciformes		Spheniscidae	Spheniscus	Spheniscus magellanicus	2	2	1	2	2	3	6	1	1	1	2	3	6	0	0	0	2	1	2	0	2	0	0	2	0	0,645833333
98275	28/07/2018	Aves	Sphenisciformes		Spheniscidae	Spheniscus	Spheniscus magellanicus	2	3	1	3	2	3	6	0	1	0	2	2	4	0	0	0	2	1	2	1	2	2	0	2	0	0,645833333
98327	28/07/2018	Aves	Sphenisciformes		Spheniscidae	Spheniscus	Spheniscus magellanicus	2	2	1	2	2	3	6	1	1	1	2	3	6	0	0	0	2	1	2	0	2	0	0	2	0	0,645833333
96786	23/07/2018	Aves	Sphenisciformes		Spheniscidae	Spheniscus	Spheniscus magellanicus	3	1	1	1	2	3	6	1	1	1	3	3	9	0	0	0	0	1	0	0	2	0	1	2	2	0,645833333
55336	17/07/2018	Aves	Sphenisciformes		Spheniscidae	Spheniscus	Spheniscus magellanicus	2	1	1	1	2	3	6	0	1	0	2	3	6	1	2	2	2	1	2	0	2	0	0	2	0	0,645833333
90991	18/06/2018	Aves	Sphenisciformes		Spheniscidae	Spheniscus	Spheniscus magellanicus	3	2	1	2	2	2	4	0	1	0	3	3	9	0	0	0	2	1	2	0	2	0	1	2	2	0,645833333
49467	17/06/2018	Aves	Procellariiformes		Diomedeidae	Thalassarche	Thalassarche melanophris	2	3	1	3	2	2	4	0	1	0	2	3	6	1	2	2	0	1	0	0	2	0	0	2	0	0,645833333
80571	02/05/2018	Aves	Suliformes		Sulidae	Sula	Sula leucogaster	2	1	1	1	2	3	6	0	1	0	2	3	6	0	0	0	0	1	0	2	2	4	0	2	0	0,645833333
87409	26/04/2018	Mammalia	Cetacea	Odontoceti	Delphinidae	Stenella	Stenella frontalis	2	2	1	2	2	3	6	0	1	0	2	3	6	0	0	0	3	1	3	0	2	0	1	2	2	0,645833333
64514	25/04/2018	Aves	Suliformes		Sulidae	Sula	Sula leucogaster	2	0	1	0	3	3	9	2	1	2	2	2	4	0	0	0	0	1	0	0	2	0	1	2	2	0,645833333
87119	23/04/2018	Aves	Charadriiformes		Laridae	Thalasseus	Thalasseus acuflavidus	2	1	1	1	3	3	9	1	1	1	2	3	6	0	0	0	0	1	0	0	2	0	0	2	0	0,645833333
85048	08/04/2018	Aves	Charadriiformes		Laridae	Larus	Larus dominicanus	2	2	1	2	2	3	6	1	1	1	2	2	4	0	0	0	0	1	0	2	2	4	0	2	0	0,645833333
73265	31/03/2018	Aves	Sphenisciformes		Spheniscidae	Spheniscus	Spheniscus magellanicus	2	2	1	2	3	3	9	0	1	0	2	3	6	0	0	0	0	1	0	0	2	0	0	2	0	0,645833333
84744	26/03/2018	Aves	Charadriiformes		Laridae	Larus	Larus dominicanus	2	1	1	1	2	3	6	1	1	1	3	3	9	0	0	0	0	1	0	0	2	0	0	2	0	0,645833333
84299	19/03/2018	Aves	Sphenisciformes		Spheniscidae	Spheniscus	Spheniscus magellanicus	2	3	1	3	2	2	4	1	1	1	2	3	6	1	3	3	0	1	0	0	2	0	0	2	0	0,645833333
74997	08/03/2018	Aves	Suliformes		Fregatidae	Fregata	Fregata magnificens	2	0	1	0	3	3	9	1	1	1	2	3	6	1	1	1	0	1	0	0	2	0	0	2	0	0,645833333
83339	05/03/2018	Mammalia	Cetacea	Odontoceti	Delphinidae	Tursiops	Tursiops truncatus	2	2	1	2	2	3	6	1	1	1	2	2	4	0	0	0	0	1	0	2	2	4	0	2	0	0,645833333
60655	04/03/2018	Aves	Suliformes		Sulidae	Sula	Sula leucogaster	2	3	1	3	1	2	2	0	1	0	2	2	4	0	0	0	2	1	2	2	2	4	0	2	0	0,645833333
79775	04/02/2018	Aves	Suliformes		Sulidae	Sula	Sula leucogaster	2	1	1	1	2	3	6	1	1	1	3	3	9	0	0	0	0	1	0	0	2	0	3	2	6	0,645833333
75048	31/01/2018	Mammalia	Cetacea	Odontoceti	Delphinidae	Feresa	Feresa attenuata	2	1	1	1	3	3	9	3	1	3	1	2	2	0	0	0	2	1	2	0	2	0	0	2	0	0,645833333
48135	28/01/2018	Aves	Charadriiformes		Laridae	Larus	Larus dominicanus	2	2	1	2	2	3	6	0	1	0	1	2	2	0	0	0	0	1	0	3	2	6	0	2	0	0,645833333
63554	20/12/2017	Aves	Charadriiformes		Laridae	Larus	Larus dominicanus	2	2	1	2	2	2	4	1	1	1	2	3	6	0	0	0	0	1	0	1	2	2	1	2	2	0,645833333
39888	17/12/2017	Mammalia	Cetacea	Odontoceti	Delphinidae	Sotalia	Sotalia guianensis	3	1	1	1	1	2	2	0	1	0	2	2	4	2	2	4	0	1	0	2	2	4	2	2	4	0,645833333
50403	17/12/2017	Aves	Charadriiformes		Laridae	Larus	Larus dominicanus	2	1	1	1	2	3	6	0	1	0	2	2	4	0	0	0	0	1	0	2	2	4	2	2	4	0,645833333
42504	16/12/2017	Aves	Charadriiformes		Laridae	Larus	Larus dominicanus	2	1	1	1	1	2	2	1	1	1	3	3	9	0	0	0	0	1	0	2	2	4	2	2	4	0,645833333
47272	16/12/2017	Aves	Sphenisciformes		Spheniscidae	Spheniscus	Spheniscus magellanicus	2	3	1	3	1	2	2	0	1	0	2	2	4	0	0	0	0	1	0	3	2	6	0	2	0	0,645833333
70859	25/11/2017	Mammalia	Cetacea	Odontoceti	Delphinidae	Sotalia	Sotalia guianensis	3	1	1	1	0		0	2	1	2	2	3	6	2	3	6	0	1	0	1	2	2	0	2	0	0,645833333
61648	19/10/2017	Aves	Suliformes		Sulidae	Sula	Sula leucogaster	2	1	1	1	3	3	9	0	1	0	2	3	6	1	1	1	0	1	0	0	2	0	0	2	0	0,645833333
47068	16/10/2017	Aves	Procellariiformes		Procellariidae	Puffinus	Puffinus puffinus	2	3	1	3	2	3	6	2	1	2	2	3	6	0	0	0	0	1	0	0	2	0	0	2	0	0,645833333
58603	11/10/2017	Aves	Charadriiformes		Laridae	Larus	Larus dominicanus	2	1	1	1	2	3	6	1	1	1	2	3	6	1	1	1	2	1	2	0	2	0	0	2	0	0,645833333
31976	04/10/2017	Aves	Suliformes		Fregatidae	Fregata	Fregata magnificens	2	1	1	1	3	3	9	1	1	1	2	3	6	0	0	0	0	1	0	0	2	0	1	2	2	0,645833333
55878	09/08/2017	Aves	Sphenisciformes		Spheniscidae	Spheniscus	Spheniscus magellanicus	2	3	1	3	2	3	6	3	1	3	1	2	2	0	0	0	3	1	3	0	2	0	0	2	0	0,645833333
32379	08/08/2017	Mammalia	Cetacea	Odontoceti	Delphinidae	Sotalia	Sotalia guianensis	2	1	1	1	1	2	2	2	1	2	2	3	6	0	0	0	2	1	2	2	2	4	2	2	4	0,645833333
53312	10/07/2017	Aves	Sphenisciformes		Spheniscidae	Spheniscus	Spheniscus magellanicus	2	2	1	2	2	3	6	3	1	3	1	2	2	0	0	0	2	1	2	1	2	2	0	2	0	0,645833333
41218	23/06/2017	Aves	Procellariiformes		Diomedeidae	Thalassarche	Thalassarche chlororhynchos	2	1	1	1	2	3	6	2	1	2	1	2	2	0	0	0	0	1	0	3	2	6	0	2	0	0,645833333
44767	21/03/2017	Aves	Suliformes		Sulidae	Sula	Sula leucogaster	2	2	1	2	2	3	6	0	1	0	2	3	6	1	2	2	1	1	1	0	2	0	0	2	0	0,645833333
40045	19/03/2017	Aves	Charadriiformes		Laridae	Larus	Larus dominicanus	2	1	1	1	3	3	9	1	1	1	2	2	4	0	0	0	0	1	0	0	2	0	0	2	0	0,645833333
43187	24/02/2017	Aves	Charadriiformes		Laridae	Larus	Larus dominicanus	2	2	1	2	2	3	6	0	1	0	1	2	2	1	1	1	0	1	0	3	2	6	0	2	0	0,645833333
43137	08/02/2017	Aves	Pelecaniformes		Ardeidae	Botaurus	Botaurus pinnatus	2	2	1	2	3	3	9	1	1	1	1	2	2	0	0	0	2	1	2	0	2	0	0	2	0	0,645833333
30354	17/12/2016	Aves	Suliformes		Sulidae	Sula	Sula leucogaster	2	2	1	2	2	2	4	1	1	1	2	3	6	1	3	3	1	1	1	0	2	0	1	2	2	0,645833333
28565	29/11/2016	Aves	Charadriiformes		Laridae	Larus	Larus dominicanus	3	1	1	1	2	3	6	0	1	0	2	2	4	0	0	0	0	1	0	3	2	6	0	2	0	0,645833333
25568	23/11/2016	Aves	Procellariiformes		Procellariidae	Puffinus	Puffinus puffinus	2	3	1	3	1	3	3	0	1	0	2	2	4	0	0	0	3	1	3	2	2	4	0	2	0	0,645833333
24680	27/10/2016	Aves	Charadriiformes		Laridae	Larus	Larus dominicanus	3	3	1	3	1	2	2	0	1	0	2	2	4	0	0	0	0	1	0	3	2	6	0	2	0	0,645833333
23286	18/10/2016	Aves	Sphenisciformes		Spheniscidae	Spheniscus	Spheniscus magellanicus	2	3	1	3	3	3	9	0	1	0	2	2	4	1	1	1	0	1	0	0	2	0	0	2	0	0,645833333
21740	09/10/2016	Aves	Procellariiformes		Procellariidae	Puffinus	Puffinus puffinus	2	2	1	2	1	3	3	0	1	0	2	3	6	0	0	0	0	1	0	3	2	6	2	2	4	0,645833333
19594	20/09/2016	Aves	Sphenisciformes		Spheniscidae	Spheniscus	Spheniscus magellanicus	2	2	1	2	2	3	6	1	1	1	2	3	6	0	0	0	2	1	2	0	2	0	1	2	2	0,645833333
19270	17/09/2016	Aves	Sphenisciformes		Spheniscidae	Spheniscus	Spheniscus magellanicus	2	1	1	1	2	3	6	2	1	2	2	3	6	0	0	0	2	1	2	0	2	0	1	2	2	0,645833333
17694	22/08/2016	Aves	Sphenisciformes		Spheniscidae	Spheniscus	Spheniscus magellanicus	3	3	1	3	2	3	6	2	1	2	2	3	6	0	0	0	0	1	0	0	2	0	0	2	0	0,645833333
16649	08/08/2016	Aves	Charadriiformes		Laridae	Larus	Larus dominicanus	2	3	1	3	2	2	4	1	1	1	1	2	2	1	1	1	0	1	0	3	2	6	0	2	0	0,645833333
8502	24/11/2015	Aves	Procellariiformes		Procellariidae	Puffinus	Puffinus puffinus	3	3	1	3	2	3	6	2	1	2	2	3	6	0	0	0	0	1	0	0	2	0	0	2	0	0,645833333
3023	12/11/2015	Aves	Procellariiformes		Procellariidae	Puffinus	Puffinus puffinus	2	3	1	3	1	2	2	0	1	0	2	3	6	0	0	0	2	1	2	2	2	4	0	2	0	0,645833333
2508	10/11/2015	Aves	Procellariiformes		Procellariidae	Puffinus	Puffinus puffinus	3	3	1	3	2	3	6	2	1	2	2	2	4	0	0	0	2	1	2	0	2	0	0	2	0	0,645833333
216116	08/08/2020	Reptilia	Testudines	Cryptodira	Cheloniidae	Chelonia	Chelonia mydas	2	1	2	2	3	3	9	2	1	2	2	2	4	1	1	1	0	1	0	0	2	0	0	2	0	0,647058824
220771	18/07/2020	Reptilia	Testudines	Cryptodira	Cheloniidae	Chelonia	Chelonia mydas	3	2	2	4	2	2	4	1	1	1	3	2	6	0	0	0	0	1	0	0	2	0	2	2	4	0,647058824
167800	12/05/2020	Reptilia	Testudines	Cryptodira	Cheloniidae	Chelonia	Chelonia mydas	2	3	2	6	2	3	6	0	1	0	2	3	6	0	0	0	0	1	0	0	2	0	0	2	0	0,647058824
[truncated: 4,333 more rows]
